# Supplementary material for: Multimodal Analysis of Composition and Spatial Architecture in Human Squamous Cell Carcinoma
Source: Cell. 2020 Jul 23;182(2):497–514.e22. doi: 10.1016/j.cell.2020.05.039 (PMC7391009; doi:10.1016/j.cell.2020.05.039)
Supplement: Table S1. Patient Sequencing Data Summary, Related to Figure 1 [file mmc1.xlsx]

## Sheet: Sheet1
Supplenetary Table 1: Patient Sequencing Data Summary
Patient	Tissue	Sequencing Run	Pre-filtered Number of Cells	Mean Reads/Cell	Median Genes/Cell	Median UMI/Cell
1	Tumor	1	904	239009	4306	23841
1	Normal	1	419	638040	3391	14542
1	Tumor	2	558	156880	3548	16649
1	Normal	2	1032	130375	1695	4281
2	Tumor	1	1748	67725	2589	9920
2	Normal	1	4227	76331	2250	7154
3	Tumor	1	129	323946	893	1947
3	Normal	1	1325	32461	1061	2771
3	Tumor	2	358	93827	870	1710
4	Tumor	1	7740	38270	2530	9221
4	Normal	1	249	1083381	2756	8523
5	Tumor	1	1530	205115	2090	7600
5	Normal	1	1047	282542	2414	7840
6	Tumor	1	2215	164674	2802	11183
6	Normal	1	4691	68931	2217	7679
7	Tumor	1	3352	74556	2843	11433
7	Normal	1	2258	72857	2462	8945
8	Tumor	1	1777	107098	3213	13944
8	Normal	1	335	119934	1922	6566
8	Tumor	2	1183	74864	1485	4674
8	Normal	2	296	841587	2360	7325
9	Tumor	1	1702	193528	2928	12291
9	Normal	1	4880	74784	2406	8670
10	Tumor	1	2380	105367	2773	9814
10	Normal	1	2318	115216	2718	9696
