# Supplementary material for: Multimodal Analysis of Composition and Spatial Architecture in Human Squamous Cell Carcinoma
Source: Cell. 2020 Jul 23;182(2):497–514.e22. doi: 10.1016/j.cell.2020.05.039 (PMC7391009; doi:10.1016/j.cell.2020.05.039)
Supplement: Table S2. Keratinocyte Differentially Expressed Genes, Related to Figure 2 [file mmc2.xlsx]

## Sheet: Sheet 1
Supplementary Table 2: Keratinocyte Differentially Expressed Genes
p_val_adj = Wilcoxon rank sum test with FDR correction, avg_logFC = average log fold-change vs. all other subpopulations in tissue
Tumor Keratinocytes													Normal Keratinocytes
Basal	avg_logFC	p_val_adj	Cycling	avg_logFC	p_val_adj	Diff	avg_logFC	p_val_adj	TSK	avg_logFC	p_val_adj		Basal	avg_logFC	p_val_adj	Cycling	avg_logFC	p_val_adj	Diff	avg_logFC	p_val_adj
FTH1	1.0627	0	HMGB2	1.55194	0	KRTDAP	1.95065	0	MMP10	2.14521	0		KRT15	2.38869	0	STMN1	1.8208	0	KRTDAP	2.32646	0
DST	0.89195	1.67343e-288	CCNB1	1.3734	0	KRT1	1.84217	0	PTHLH	1.79505	0		CCL2	1.82235	0	HIST1H4C	1.75438	0	KRT10	1.92799	0
COL17A1	0.791917	2.11154e-268	TUBA1B	1.30875	0	KRT6B	1.71392	0	FEZ1	0.51242	1.61246e-291		COL17A1	1.75025	0	TUBA1B	1.65301	0	KRT1	1.81692	0
KRT15	1.38833	1.74646e-251	STMN1	1.24407	0	DMKN	1.69602	0	IL24	1.08171	4.97218e-257		POSTN	1.72124	0	PTTG1	1.60752	0	S100A7	1.68088	0
IFITM3	0.67881	2.45309e-250	TOP2A	1.18838	0	KRT16	1.44909	0	KCNMA1	0.289342	2.04387e-233		CXCL14	1.62969	0	HMGB2	1.56576	0	SBSN	1.59464	0
ASS1	0.533253	3.17976e-222	UBE2C	1.17645	0	FABP5	1.31964	0	INHBA	0.870736	4.33551e-230		DST	1.52733	0	H2AFZ	1.51173	0	DMKN	1.55192	0
SERPINH1	0.47298	9.84919e-179	CDC20	1.15759	0	SBSN	1.30295	0	MAGEA4	0.427817	7.72823e-226		CYR61	1.42681	0	TOP2A	1.38569	0	KRT16	1.34716	0
CXCL14	1.07481	1.49588e-170	H2AFZ	1.13808	0	CRABP2	1.1338	0	NT5E	0.33515	1.2894e-218		FTH1	1.2916	0	UBE2C	1.34355	0	LYPD3	1.30883	0
ASPN	0.596465	1.89448e-161	NUSAP1	1.10679	0	LY6D	1.04849	0	LAMC2	1.49142	1.42767e-216		MT2A	1.19072	0	NUSAP1	1.28889	0	KRT6A	1.23827	0
MOXD1	0.4727	1.53257e-158	CENPF	1.06915	0	KRT6A	0.962829	0	SLITRK6	0.449143	8.53442e-208		IGFBP5	1.04807	0	KIAA0101	1.28236	0	CALML5	1.12375	0
ATP1B3	0.410576	1.84583e-158	KIAA0101	1.06508	0	DSP	0.719288	0	MMP1	2.52768	2.59811e-200		SYT8	1.03143	0	TK1	1.26998	0	S100A8	1.09516	0
C1R	0.649836	4.72664e-153	CDK1	1.0405	0	RHOV	0.687831	0	SERPINE1	0.814869	1.09792e-192		THBS2	1.01815	0	TUBB	1.22854	0	APOE	1.07461	0
CCL2	1.17623	6.57808e-150	MKI67	1.01494	0	PKP1	0.667789	0	SERPINE2	1.43189	8.16835e-188		ITGB1	0.95549	0	CDK1	1.22481	0	LY6D	1.00993	0
HOPX	0.636406	3.90259e-147	BIRC5	1.00316	0	S100A14	0.665513	0	IGFBP6	1.44374	2.21402e-184		IFITM3	0.953605	0	CENPF	1.20276	0	FABP5	0.983537	0
GPX1	0.421097	2.68816e-146	RRM2	0.944083	0	ALDH3B2	0.445998	2.7017e-294	TNC	1.22732	1.21459e-179		MIR205HG	0.897895	0	MKI67	1.09424	0	DEFB1	0.945052	0
PDLIM1	0.465737	6.93364e-141	CCNB2	0.89846	0	DSG1	0.703545	9.69813e-292	ITGA5	0.323328	1.76557e-172		DCN	0.877793	0	PCNA	1.08126	0	LGALS7	0.944465	0
THBS2	0.504774	1.69151e-139	ASPM	0.895256	0	AQP3	0.753112	1.74284e-284	ECM1	1.01045	1.18821e-171		ASS1	0.872277	0	RRM2	1.06511	0	THBD	0.909199	0
COL18A1	0.360855	7.73204e-134	TK1	0.891307	0	S100A8	0.793493	1.49866e-273	SPINK6	1.04497	3.39406e-157		SPARC	0.829338	0	CCNB1	1.0547	0	LGALS7B	0.891112	0
CAV1	0.394423	8.78177e-134	SMC4	0.843873	0	DSC3	0.524598	2.52524e-269	TMSB10	1.0584	6.54586e-156		S100A2	0.812502	0	CENPW	1.01018	0	PKP1	0.857668	0
MT2A	0.670004	1.74822e-133	CDKN3	0.80555	0	FAM84A	0.537568	4.74905e-269	KRT18	0.730752	5.66694e-152		TIMP1	0.783459	0	CKS1B	0.996591	0	CRABP2	0.825063	0
GPX4	0.438082	2.52223e-129	PRC1	0.792892	0	KRT6C	1.37969	9.24093e-255	FST	0.70071	3.10176e-151		ITGB4	0.773206	0	HMGN2	0.995832	0	DSG1	0.804316	0
TPT1	0.391217	2.65537e-128	MAD2L1	0.791156	0	LYPD3	0.875437	1.88135e-252	ODC1	1.64799	6.17225e-151		FTL	0.765307	0	BIRC5	0.979875	0	DSP	0.786805	0
H3F3A	0.260834	4.68097e-128	TPX2	0.789203	0	SERPINB4	1.05681	1.08052e-244	LAMB3	1.54058	6.64524e-151		COL7A1	0.762038	0	HMGB1	0.945405	0	TMEM45A	0.745707	0
SLC7A5	0.413183	1.28073e-127	CCNA2	0.777727	0	SLPI	0.815418	9.84808e-236	ITGA6	1.38965	4.26903e-145		ASPN	0.710706	0	ASPM	0.927629	0	DSC1	0.7448	0
ITGB4	0.362063	7.49105e-127	ZWINT	0.730425	0	S100A7	1.45472	1.3462e-221	ACTB	1.18292	2.41166e-144		DLL1	0.707212	0	SMC4	0.896259	0	RHOV	0.740699	0
SOD1	0.343854	1.82208e-119	AURKB	0.660878	0	AKR1B10	0.649912	3.7196e-206	ITGB1	1.50138	3.5414e-142		ZFP36L2	0.706414	0	TYMS	0.891482	0	KCNK7	0.72328	0
APP	0.343273	2.11868e-115	CENPA	0.656825	0	ZNF750	0.346839	2.29177e-205	SORL1	0.309398	7.36668e-139		COL18A1	0.70448	0	CDC20	0.888037	0	EMP2	0.696893	0
RPL34	0.278351	3.89803e-111	PBK	0.647849	0	THBD	0.520059	1.07525e-202	PFN1	0.871067	2.34396e-138		BGN	0.7004	0	PRC1	0.887897	0	NRARP	0.694156	0
TAX1BP3	0.375168	5.12536e-110	DLGAP5	0.635027	0	SULT2B1	0.439979	7.38458e-195	EMP3	1.14064	1.36351e-134		LAMB3	0.695777	0	CKS2	0.867939	0	GJA1	0.660809	0
TIMP1	0.630309	1.70131e-108	PLK1	0.630974	0	PVRL4	0.29732	2.29502e-189	S100A10	0.803704	2.63703e-132		KRT31	0.691127	0	DEK	0.847542	0	TACSTD2	0.616936	0
PSME1	0.34037	9.84689e-105	HMMR	0.585579	0	DEFB1	0.697476	1.51239e-188	EREG	0.444851	1.16719e-131		SH3PXD2A	0.690966	0	DUT	0.827139	0	S100A14	0.612855	0
ANTXR1	0.31827	6.05767e-100	KIF23	0.529201	0	JUP	0.407257	1.81861e-186	LAMA3	1.12782	2.56762e-131		TGIF1	0.687477	0	CDKN3	0.817955	0	JUP	0.58723	0
EEF1A1	0.299781	2.14999e-99	ANLN	0.525368	0	SERPINB3	0.850549	9.57553e-186	PRKCDBP	0.961391	9.86083e-130		TGFBI	0.675092	0	ZWINT	0.812579	0	TUBB2A	0.579428	0
GAS1	0.27892	4.72731e-97	CENPE	0.520774	0	S100A9	0.59315	2.19112e-185	OCIAD2	1.16173	4.11202e-129		CTNNAL1	0.66844	0	CCNB2	0.801351	0	NOTCH3	0.575021	0
RPS27	0.288616	1.08947e-96	NUF2	0.509842	0	KCNK7	0.390939	8.2822e-182	CTSV	0.900652	7.40354e-129		MEF2A	0.658445	0	MAD2L1	0.760431	0	CEBPA	0.572579	0
FTL	0.380127	1.21091e-96	CDCA3	0.501167	0	GLTP	0.506843	1.92483e-181	ANXA3	1.04174	4.58326e-124		LIMA1	0.641644	0	KIF20B	0.747659	0	PVRL4	0.567836	0
CLSTN1	0.3447	2.81256e-96	CEP55	0.49675	0	DSC2	0.524104	1.29713e-179	S100A2	1.05073	3.80462e-123		PTRF	0.63171	0	ANLN	0.743385	0	SULT2B1	0.56	0
C1S	0.462914	1.11043e-93	TACC3	0.487574	0	KRT10	1.87615	4.77744e-172	MET	0.425369	2.47555e-122		JUN	0.624008	0	AURKB	0.733461	0	CASP14	0.556605	0
GLUL	0.518231	3.44463e-93	NCAPG	0.470843	0	MAL2	0.431516	2.06127e-171	CD99	0.905606	3.65644e-122		CAV1	0.611553	0	TPX2	0.718153	0	RAB25	0.543877	0
PNRC1	0.431608	1.60104e-92	SPC25	0.465508	0	HES2	0.292799	1.65187e-165	TMSB4X	0.981569	5.15143e-121		PDLIM1	0.608412	0	MCM7	0.716217	0	GLTP	0.543095	0
GLTSCR2	0.35875	1.41007e-91	GTSE1	0.462758	0	TCN1	0.797971	3.76358e-164	TIMP3	0.550832	5.82632e-121		ITGA6	0.595481	0	H2AFV	0.714762	0	PTGS1	0.541825	0
HTRA1	0.265801	6.34554e-89	NDC80	0.4508	0	NOTCH3	0.300557	1.26239e-158	TPM4	0.967331	1.7396e-120		SERPINH1	0.589608	0	SMC2	0.701306	0	ZNF750	0.521272	0
SPARC	0.305081	3.69768e-88	SGOL2	0.42612	0	RAB25	0.426269	2.62023e-156	NEFM	0.571253	3.7853e-119		ITGA2	0.589426	0	PBK	0.672521	0	CSTB	0.519532	0
ARPC1B	0.287372	5.35662e-88	KIFC1	0.42154	0	C10orf99	0.64321	8.52018e-154	SCG5	0.334034	6.39008e-119		CLSTN1	0.577441	0	PTMA	0.664511	0	DBI	0.510691	0
SLC3A2	0.393961	1.21167e-87	DEPDC1	0.404471	0	S100A16	0.301982	3.34698e-153	SH3BGRL3	0.926208	1.63469e-118		WNT3	0.566423	0	CCNA2	0.648716	0	TMEM154	0.495552	0
IFITM1	0.416383	2.11003e-87	KIF2C	0.394875	0	PTGS1	0.307031	5.45178e-153	PLAU	1.29839	3.46928e-118		MATN2	0.556225	0	NUCKS1	0.618999	0	GSTA4	0.493418	0
ZFP36L2	0.467365	1.24234e-84	KIF11	0.352559	0	CYB5A	0.386893	1.46238e-150	PKM	0.816362	5.56685e-117		SDCBP	0.546649	0	RRM1	0.61497	0	MAL2	0.48706	0
IGFBP5	0.361621	2.46544e-84	TTK	0.351374	0	PERP	0.306368	1.32133e-138	CD63	0.794761	2.19705e-114		LAMB4	0.542079	0	RPA3	0.603974	0	PERP	0.482797	0
TRIM47	0.316828	6.41175e-82	CDCA8	0.350318	0	S100A11	0.252557	3.02239e-136	LGALS1	2.18668	5.78251e-114		CDH13	0.541181	0	DTYMK	0.602616	0	DSC3	0.481464	0
B2M	0.337471	1.63882e-81	SGOL1	0.349985	0	NRARP	0.289247	4.06668e-134	BMP1	0.381129	2.15836e-112		JAG2	0.539819	0	RANBP1	0.601762	0	DYNLL1	0.466285	0
ALDH3A1	0.449745	5.08243e-81	NEK2	0.347094	0	CALML5	0.690457	9.40851e-131	TNFRSF12A	1.00335	1.04524e-111		ATP1B3	0.537806	0	CENPU	0.598793	0	ZFP36L1	0.461034	0
CDH13	0.266757	5.27477e-81	PKMYT1	0.343355	0	CSTB	0.331575	1.1042e-128	ATP1B1	0.631573	4.13401e-111		KREMEN2	0.518926	0	DNAJC9	0.586969	0	SFN	0.428895	0
ST5	0.328196	4.13104e-79	DEPDC1B	0.342256	0	DBI	0.335111	2.50184e-118	CFL1	0.504973	9.22963e-109		ANTXR1	0.51026	0	LSM4	0.580647	0	NSG1	0.427773	0
C12orf75	0.547184	3.4398e-77	CDCA5	0.310604	0	PDZK1IP1	0.434136	1.08598e-114	MBOAT2	0.321392	1.78643e-107		ASCL2	0.507676	0	CENPA	0.5674	0	TMEM40	0.426041	0
CCNI	0.284847	7.38248e-76	CDCA2	0.274608	0	LAD1	0.301108	1.84513e-112	F3	0.714355	1.69338e-106		TMSB4X	0.499013	0	TMPO	0.564136	0	ALDH3B2	0.421608	0
PSMB9	0.364436	4.68236e-75	HJURP	0.250334	0	SFN	0.267253	6.88457e-107	TNFRSF21	0.536271	7.83557e-106		IRX4	0.484471	0	CKAP2	0.557121	0	RDH12	0.3889	0
NFIB	0.355745	3.86422e-74	BUB1	0.343521	2.12718e-302	LGALS7B	0.519716	1.49621e-100	CLIC1	0.655289	1.24853e-105		GDPD2	0.470169	0	UBE2T	0.554603	0	EPHX3	0.382291	0
SH3BGRL	0.286258	7.71202e-74	KIF4A	0.338092	1.7997e-301	EMP2	0.322788	1.42247e-98	CAP1	0.809119	2.27252e-105		SESN3	0.437115	0	CCDC34	0.549467	0	S100A11	0.355662	0
PTRF	0.283417	1.27094e-73	KIF20B	0.77892	1.15944e-300	FAM46B	0.300363	1.92188e-96	PDPN	0.829466	1.51242e-104		DKK3	0.431585	0	MZT2B	0.545989	0	ALDH2	0.410689	6.62212e-289
GAMT	0.293604	8.14672e-73	MELK	0.373584	3.57897e-299	TACSTD2	0.401713	5.14997e-96	SERINC2	0.859231	1.68418e-104		S100A10	0.43064	0	HELLS	0.542294	0	METRNL	0.405573	9.04085e-283
REL	0.298473	1.01416e-70	KIF20A	0.330847	8.46514e-299	PYCARD	0.310854	1.2345e-95	ANXA1	1.17418	3.03954e-104		GUK1	0.429065	0	NUDT1	0.538393	0	PDZK1IP1	0.488536	3.29123e-282
ASCL2	0.250379	1.98742e-70	AURKA	0.471806	1.29572e-298	F12	0.283949	2.39508e-94	BSG	0.756961	6.19155e-103		MOXD1	0.426798	0	TACC3	0.534835	0	PTGES	0.384284	4.0116e-276
FHL2	0.285357	5.43081e-70	TUBB	1.01161	6.27473e-298	IVL	0.326106	4.51935e-94	DSG2	0.424061	6.59402e-103		SLC39A13	0.416133	0	NUF2	0.527358	0	TRIM29	0.444788	9.57832e-276
IRF1	0.462239	1.78386e-69	CENPW	0.718368	7.89614e-295	CAPNS2	0.299455	3.8124e-92	RHOC	0.880034	2.86901e-101		BASP1	0.369041	0	SPC25	0.527275	0	CYB5A	0.391659	1.28135e-264
NINJ1	0.373563	5.10959e-68	ECT2	0.439091	1.93695e-294	NSG1	0.303597	3.5795e-91	KRT17	1.17285	2.80399e-100		WNT10A	0.344969	0	KIF22	0.514718	0	KRT2	2.21614	3.21803e-263
SLC25A6	0.254073	9.75472e-68	ESCO2	0.258362	4.02826e-294	CA2	0.513379	3.92576e-88	PDLIM7	0.777667	1.30615e-99		H3F3A	0.304921	0	HNRNPA2B1	0.514317	0	LGALS3	0.41248	7.25861e-260
DAPL1	0.523031	1.27016e-67	TYMS	0.660005	9.48527e-293	GSTA4	0.317712	9.23176e-86	PHLDA1	1.04062	1.1401e-98		KRT14	0.435487	2.88118e-297	WDR34	0.511757	0	PHLDA2	0.677645	5.12678e-259
SLC47A2	0.274753	1.72279e-67	ARHGAP11A	0.369076	1.29706e-292	CTSC	0.349202	2.01945e-83	GLO1	0.802368	2.96343e-98		NUDT14	0.398116	4.3648e-297	DHFR	0.511443	0	SLPI	0.535325	8.92121e-256
CXADR	0.342865	3.49918e-66	KIF14	0.26208	2.4587e-289	MT1X	0.413585	5.22515e-83	LTBP1	0.705163	3.74782e-98		APP	0.524646	4.70262e-297	HINT1	0.50904	0	C2orf54	0.320465	6.89536e-255
TP63	0.269343	3.77471e-66	BUB1B	0.254628	3.74872e-288	TMEM154	0.264999	1.53685e-82	TAGLN2	0.585142	4.32769e-98		S100A6	0.703491	1.16283e-294	RNASEH2A	0.505985	0	SERPINB4	0.978662	1.48725e-244
LIMA1	0.252576	4.74702e-66	CASC5	0.300637	4.84676e-288	TMEM45A	0.662042	1.94259e-80	CD151	0.733989	1.11411e-96		ARL4C	0.405042	1.94717e-281	MCM3	0.49722	0	AQP3	0.430301	1.95375e-241
SH3PXD2A	0.265208	2.31762e-65	CKS1B	0.928214	1.14437e-286	PVRL1	0.255851	2.69044e-68	CAPN2	0.741899	1.71311e-95		GPX1	0.463485	3.36502e-280	MCM5	0.491738	0	SDC1	0.404838	2.62288e-241
ERAP2	0.255429	3.77446e-65	ASF1B	0.327611	1.77731e-283	DSG3	0.275243	4.07884e-68	COL5A2	0.37556	5.85471e-95		ITGA3	0.460025	8.41689e-271	DLGAP5	0.486858	0	GRHL1	0.385222	4.16436e-238
IMPA2	0.275268	4.24065e-65	LMNB1	0.467309	7.81059e-282	TUBB2A	0.361275	9.09433e-68	IGFBP2	1.434	5.96003e-95		CCND2	0.523735	2.05558e-266	HMMR	0.474789	0	CTNNBIP1	0.414476	1.72883e-237
LY6E	0.359122	3.07793e-64	SKA3	0.271774	2.66417e-274	APOE	0.583867	7.86338e-67	P4HA2	0.595734	2.01924e-94		GAS1	0.427511	3.30906e-266	KIFC1	0.473769	0	RORA	0.465642	7.89521e-234
MIR205HG	0.277386	3.97375e-63	RACGAP1	0.415657	9.28756e-273	ALDH2	0.268782	2.99746e-64	COL17A1	0.967374	3.16662e-94		TAX1BP3	0.494872	1.26791e-263	HMGB3	0.469746	0	CST3	0.489009	6.2371e-233
NCOA7	0.349066	1.44704e-62	ORC6	0.296887	3.3774e-267	CTSL	0.341235	4.13005e-62	PLEK2	0.737025	7.49857e-94		ARID5B	0.602696	1.52601e-263	CDCA3	0.463877	0	BBOX1	0.299832	3.7105e-232
TXNIP	0.428069	6.43223e-62	DIAPH3	0.294038	6.32368e-256	SOSTDC1	0.257448	8.16745e-54	AREG	0.260563	3.23712e-93		SAT1	0.647199	1.47073e-260	GGH	0.459861	0	PLA2G4E	0.356622	1.24133e-225
MALAT1	0.373728	1.92937e-61	RAD51AP1	0.313901	2.89666e-253	CALML3	0.353581	3.11966e-50	ARPC1B	0.861283	3.39331e-93		MALAT1	0.445358	1.49301e-260	CENPN	0.459385	0	CCND1	0.465979	6.02159e-225
EIF3E	0.251644	6.28009e-61	CENPK	0.349388	3.50806e-252	LGALS7	0.417374	5.0142e-49	GLIPR1	0.509321	9.85663e-93		NFIB	0.497582	5.44881e-260	GAPDH	0.458552	0	KLC3	0.359421	6.14853e-221
CYR61	0.401349	1.74507e-59	OIP5	0.301854	2.21654e-251	GPX2	0.269117	1.091e-44	S100A6	1.07143	1.06876e-92		ANXA1	0.437544	7.32062e-260	LMNB1	0.456743	0	TMEM79	0.348358	2.26944e-216
IFIT3	0.481401	6.04609e-57	HMGB1	0.714302	7.83397e-251	FGFBP1	0.264413	4.90444e-41	PLOD3	0.320047	9.84418e-92		EFEMP1	0.437239	4.19504e-258	ECT2	0.4545	0	KRT6B	1.13883	2.85983e-208
TGIF1	0.304888	2.42795e-56	TRIP13	0.291141	1.07629e-250	PHLDA2	0.305839	1.00105e-40	YWHAZ	0.628301	5.00197e-91		TP63	0.476503	7.28191e-258	VRK1	0.453796	0	CHP2	0.310004	1.27933e-206
SDCBP	0.280111	5.61225e-55	CKS2	1.04462	1.59961e-250	SERPINB1	0.27637	1.5677e-27	CAV1	1.095	6.68615e-91		RND3	0.602053	1.14757e-254	CENPH	0.45287	0	KRT6C	1.1509	2.28191e-206
UBC	0.256999	8.32639e-54	UBE2T	0.481591	6.83663e-244	MGST1	0.288004	1.32483e-20	ADIRF	0.881749	1.52046e-90		SLC7A5	0.429979	6.02803e-254	RAD51AP1	0.452806	0	LAD1	0.310484	3.09912e-206
SEPP1	0.322735	5.79273e-52	PTMA	0.539572	1.10864e-243				TGFBI	1.3815	5.05977e-90		TXNIP	0.660635	7.19069e-254	CENPK	0.447794	0	TPPP3	0.405263	2.53578e-204
ARID5B	0.319666	1.03045e-48	TUBB4B	0.89037	9.99138e-239				RBP1	0.967736	1.30031e-89		PHLDB2	0.42089	1.61332e-250	PLK1	0.447005	0	S100A16	0.293705	1.17582e-202
SOD2	0.672316	1.66717e-46	H2AFX	0.571815	6.98575e-230				FSTL3	0.35231	2.67085e-88		CAV2	0.455408	1.97607e-250	SKA2	0.441159	0	NAGK	0.326895	8.72151e-200
TAPBP	0.271531	2.48266e-43	PTTG1	1.13094	2.04827e-228				C16orf74	0.446576	1.20874e-87		PHLDA1	0.701002	1.03244e-249	CENPE	0.438296	0	KRT80	0.348226	3.10763e-198
IFI16	0.257061	3.07449e-43	MYBL2	0.297771	2.67151e-225				UPP1	0.782561	1.60865e-87		ARPC1B	0.490598	2.81018e-247	FEN1	0.4361	0	LTB4R	0.372182	5.26898e-196
RARRES3	0.264674	7.39249e-43	SMC2	0.552536	3.39508e-225				TNNT1	0.646143	6.78539e-87		FGFR2	0.476979	2.92583e-247	KIF23	0.435963	0	GATM	0.360876	1.99898e-195
HLA-C	0.374293	8.50536e-43	DTYMK	0.58928	4.00595e-220				ANXA5	0.71702	2.0786e-86		SOX6	0.366309	7.62442e-242	PKMYT1	0.430411	0	TRIM16	0.277399	4.78523e-192
SNAI2	0.25249	1.8446e-42	TMPO	0.499001	2.40574e-215				SDC1	0.835193	2.358e-86		SLC6A6	0.40163	8.7339e-239	ITGB3BP	0.429319	0	PVRL1	0.347731	1.0585e-191
HLA-F	0.290306	7.4315e-41	HMGN2	0.801349	1.17578e-212				PRDX5	0.592094	2.80037e-86		ST5	0.32577	1.31804e-238	RACGAP1	0.428851	0	CLIP1	0.388799	8.45342e-191
SFRP1	0.327953	4.16796e-40	DEK	0.644387	5.01904e-208				MYL12A	0.690789	9.73553e-85		FBXW7	0.55351	3.71802e-238	CEP55	0.418966	0	FAM84A	0.281156	3.87152e-186
SLC2A1	0.252052	2.61572e-39	BRCA2	0.276145	5.0874e-206				GJB6	1.18708	1.28494e-84		LEPREL1	0.307755	1.19072e-237	ASF1B	0.418499	0	EPPK1	0.412704	1.83424e-183
CBR1	0.263289	6.24694e-38	CENPM	0.283245	4.30623e-204				SLC7A8	0.426837	2.83351e-84		HOPX	0.458014	1.30099e-233	KIF11	0.417886	0	BNIPL	0.2738	8.98914e-183
IGFBP7	0.424515	9.33127e-35	KPNA2	1.02508	9.84087e-201				RAB32	0.380502	5.66407e-84		TPT1	0.302277	7.02063e-232	NEURL1B	0.408135	0	RAPGEFL1	0.335381	3.23875e-182
SGK1	0.288604	2.37092e-34	KNSTRN	0.323825	3.22411e-200				FXYD5	0.623929	2.50959e-83		GAMT	0.439861	2.66647e-231	CDT1	0.40278	0	LY6G6C	0.256511	4.91136e-178
TNFSF10	0.357673	4.93678e-34	FANCI	0.278872	1.83755e-198				FSCN1	0.781306	3.80506e-83		CCM2	0.389243	3.03306e-223	NDC80	0.402597	0	SERPINB5	0.31805	3.09089e-172
LTF	0.922596	5.14171e-33	CENPN	0.346055	3.68619e-197				CTNNAL1	0.513742	1.35132e-82		WNT4	0.452737	3.25156e-223	SGOL1	0.402291	0	CDKN2B	0.259844	2.74199e-169
DCN	0.54845	1.9896e-31	HIST1H1A	0.408726	1.5013e-191				SEMA3C	0.472948	4.84091e-82		LAMA3	0.358982	9.15031e-221	ATAD2	0.402134	0	SPRR1B	1.16948	4.97487e-168
HLA-A	0.352257	3.41443e-30	MIS18A	0.297578	1.11554e-180				APP	0.703358	2.31891e-81		MT1E	0.484872	6.03865e-220	TROAP	0.399357	0	RALGPS2	0.25257	2.04194e-167
SOCS3	0.304961	1.90612e-29	VRK1	0.39021	2.43088e-179				WDR1	0.65041	2.12743e-80		RBBP8	0.413022	1.83896e-217	GTSE1	0.39327	0	SDR16C5	0.326336	4.22243e-167
HLA-B	0.445458	8.6057e-29	FEN1	0.392256	7.21667e-178				HOMER3	0.497379	2.87776e-80		ATF3	0.563084	4.37849e-216	GINS2	0.391827	0	CDH1	0.334623	6.23433e-164
JUNB	0.25707	4.91178e-28	PARPBP	0.254497	5.90424e-177				SMS	0.721069	1.23147e-79		SLC43A3	0.3443	1.23586e-213	DEPDC1	0.385549	0	ITPRIP	0.30235	4.67092e-163
FOS	0.290703	5.53789e-28	UBE2S	0.653221	1.16371e-172				SERPINB5	0.878366	3.12644e-79		IL20	0.495026	7.5521e-211	MYBL2	0.385475	0	S100A9	0.729318	6.71199e-163
MMP3	0.649488	5.3862e-24	RFC3	0.252561	2.0048e-171				PFN2	0.744664	4.95398e-79		PRNP	0.415431	3.47573e-204	TTK	0.379324	0	KLK8	0.265558	5.16039e-160
JUN	0.303652	2.41765e-21	TROAP	0.335442	3.09e-171				SEC61G	0.659099	1.45461e-78		VAPA	0.368216	2.9825e-201	LMNB2	0.378674	0	NDEL1	0.331563	4.22224e-159
PIK3R1	0.276708	9.03517e-18	BCL2L12	0.353236	5.84807e-171				ITGA3	0.659376	2.03882e-78		UBC	0.272681	1.46027e-200	RPL39L	0.378561	0	MGST2	0.309015	1.77214e-158
IFITM2	0.312747	1.77948e-17	CALM2	0.653187	1.45014e-168				FLNA	0.766378	2.50798e-78		LMO1	0.347759	3.8025e-198	FAM111B	0.371978	0	HMGCR	0.317898	4.26275e-158
TAP1	0.256959	1.86355e-17	HIST1H2AM	0.284134	5.59919e-162				ARL4C	0.4186	2.41469e-77		ANP32A	0.316936	2.66031e-197	SGOL2	0.368593	0	SRCAP	0.264269	6.3183e-158
IFI44L	0.29285	2.68887e-13	NCAPD2	0.254752	7.19482e-160				ARPC2	0.472253	3.97383e-77		TNFRSF18	0.453571	5.67157e-194	CENPM	0.367626	0	CA2	0.458925	2.59469e-152
CCL27	0.320394	1.84036e-12	CLSPN	0.25791	4.97177e-157				ANXA2	0.651106	1.67076e-76		FOS	0.401397	9.57745e-194	HIST1H2AM	0.365077	0	TECR	0.280977	4.26573e-150
NFKBIA	0.254398	8.14264e-10	RAN	0.404861	2.76423e-156				ITGB4	0.799399	1.93631e-75		MYL12A	0.330025	5.38735e-193	DIAPH3	0.357183	0	GM2A	0.270529	1.45039e-149
HLA-DRB1	0.473528	1.38714e-05	RAD21	0.552875	9.77971e-156				BNIP3	0.428758	6.43971e-75		Z83851.1	0.316155	3.12287e-188	ORC6	0.353772	0	PPAP2C	0.267329	4.95825e-148
GBP2	0.276807	0.000190334	RNASEH2A	0.392756	1.56519e-155				CALU	0.542501	4.07995e-74		MORF4L1	0.359873	2.32356e-186	CDCA8	0.353409	0	CSTA	0.466407	1.16648e-145
CD74	0.715882	0.000338565	KIF22	0.425879	7.70689e-154				CDA	0.262068	6.4877e-74		ABRACL	0.450575	5.23897e-183	MELK	0.352301	0	AKR1B10	0.340283	2.2921e-145
			PHF19	0.28524	2.66836e-153				CDKN2A	1.04993	2.74191e-73		LTBP4	0.364278	5.79389e-183	KIF2C	0.350405	0	PYCARD	0.321198	1.55087e-142
			CKAP2	0.567047	5.1028e-153				SLC2A1	1.00888	4.00134e-73		PCDH7	0.408117	1.26641e-180	BRCA2	0.346429	0	MAFB	0.347256	1.69976e-142
			ANP32E	0.46944	4.84861e-152				CAV2	0.834378	1.65475e-72		IGFBP3	0.95921	5.58624e-178	CASC5	0.346423	0	SPPL3	0.291446	3.00075e-142
			RRM1	0.494619	4.31172e-151				TPM3	0.482117	1.66882e-72		SOD1	0.336318	1.04166e-177	CDCA5	0.345395	0	RNH1	0.259112	2.27455e-141
			LSM4	0.448947	2.60066e-150				ZYX	0.632158	4.63529e-72		TNFRSF12A	0.562181	1.71022e-176	LIG1	0.341957	0	TMEM147	0.268099	2.00224e-140
			CENPH	0.319356	9.45271e-149				RHOD	0.737189	2.36456e-71		TXNDC17	0.401673	5.9356e-175	MXD3	0.341545	0	SERPINB3	0.515747	5.03264e-140
			ARL6IP1	0.909819	1.10423e-148				AKR1C1	0.829266	5.73158e-71		LSP1	0.444301	7.74167e-172	FANCI	0.340486	0	NEAT1	0.367781	1.42723e-138
			ANP32B	0.420992	3.56199e-146				MAP7D1	0.609959	5.98451e-71		SEPW1	0.34808	2.41088e-171	NCAPG	0.338753	0	MYCBP2	0.30394	1.44723e-138
			DNAJC9	0.463946	1.89033e-145				NRG1	0.334702	1.80983e-70		MT-ND3	0.38468	3.57335e-170	CLSPN	0.335956	0	KLK11	0.33627	2.27809e-136
			MZT1	0.39392	2.94671e-144				DFNA5	0.346198	2.04635e-70		JUNB	0.303818	3.58686e-170	BCL2L12	0.334164	0	GIPC1	0.256654	1.86113e-135
			CENPU	0.381275	1.10472e-143				BASP1	0.49237	2.92311e-70		HTRA1	0.271618	1.56424e-169	MIS18A	0.326279	0	RNF19A	0.37286	5.14974e-132
			GMNN	0.387602	6.63831e-143				CD59	0.868586	4.12259e-70		C1R	0.468061	7.22648e-168	FOXM1	0.324965	0	DNAJB6	0.266627	3.7572e-128
			RPL39L	0.339068	1.77453e-142				PHLDB2	0.323334	7.58686e-70		TNNT1	0.360125	1.16156e-166	RAD51	0.323016	0	PLIN3	0.260153	1.48978e-127
			HNRNPA2B1	0.403324	1.31375e-141				PRSS23	0.59486	1.69614e-69		REL	0.415662	2.01433e-166	ARHGAP11A	0.322911	0	CALML3	0.433483	8.34928e-127
			H2AFV	0.483375	3.25523e-140				MMP3	0.938841	4.54382e-69		TOB1	0.438765	7.15472e-165	RFC4	0.321766	0	RAB11A	0.265765	1.15811e-126
			RANBP1	0.467011	1.4184e-139				MYH9	0.663389	6.93305e-69		ERRFI1	0.493427	1.75865e-164	CDC6	0.321075	0	DHCR24	0.289379	1.15318e-125
			CCDC34	0.363516	5.20468e-139				CA9	0.368001	6.11956e-68		GAS6	0.39565	1.89461e-163	ATAD5	0.316359	0	CDKN1A	0.291396	4.55139e-124
			ATAD2	0.257614	5.07708e-137				MFAP2	0.312634	7.85411e-68		CTSF	0.303448	1.46305e-162	NEK2	0.304418	0	PKP3	0.263559	9.47536e-124
			DBF4	0.283214	5.9372e-136				TPM1	0.898368	9.07741e-68		MXRA5	0.350124	1.12176e-157	SKA3	0.29964	0	PPL	0.281221	8.788e-122
			ZWILCH	0.269808	7.67135e-136				PTRF	0.593116	1.88583e-67		ZFP36	0.392327	2.67761e-156	ESCO2	0.297618	0	ABLIM1	0.291521	8.93537e-120
			DHFR	0.380152	1.35803e-135				ACTG1	0.553886	5.07576e-67		TGFB1	0.291767	4.36813e-153	OIP5	0.297484	0	NUPR1	0.328472	4.91953e-119
			CDT1	0.274719	4.16983e-135				C6orf141	0.310088	2.93558e-66		UGDH	0.311375	1.4438e-151	AURKA	0.296332	0	TUBA4A	0.321655	5.83823e-113
			GGH	0.405851	7.49548e-134				GSTP1	0.482605	8.03788e-66		AGRN	0.292873	4.19132e-149	WHSC1	0.291175	0	LGALSL	0.297817	3.63184e-112
			DDX39A	0.477276	1.0969e-133				SRP14	0.424972	2.4612e-65		CYBRD1	0.35482	4.0473e-148	NCAPD2	0.281531	0	MSMO1	0.290868	7.26742e-111
			HIST1H1D	0.630968	2.16142e-131				CYP27B1	0.311341	4.57103e-65		MYL12B	0.254254	1.99734e-147	TRIP13	0.279453	0	SQLE	0.266175	2.36632e-103
			MCM7	0.494633	1.68846e-130				MYL12B	0.430567	2.75924e-64		AES	0.381983	1.98372e-146	CKAP2L	0.279385	0	RNF144B	0.272088	1.01292e-102
			FAM111B	0.322502	3.67881e-130				PRNP	0.718119	4.65574e-64		NTRK2	0.343572	6.05536e-144	NCAPG2	0.27123	0	ITPKC	0.253522	7.63256e-101
			NUCKS1	0.495774	2.9787e-129				GJB2	0.921762	7.94986e-64		AP2B1	0.278189	4.70532e-142	KIF4A	0.270241	0	NDRG1	0.347712	1.88067e-97
			NUDT1	0.396556	3.81604e-129				PDGFC	0.266641	3.86558e-63		ARHGAP29	0.41003	2.26946e-136	APITD1	0.269289	0	FLNB	0.255395	2.32751e-97
			SKA2	0.431336	1.94431e-128				MORF4L1	0.709759	2.06151e-62		DUSP14	0.37379	4.13183e-136	ARHGAP11B	0.257594	0	HMGCS1	0.36105	3.1285e-96
			ITGB3BP	0.333853	3.60571e-126				BZW1	0.567109	1.07022e-61		ICA1	0.259807	1.36842e-133	PHF19	0.257498	0	MKNK2	0.274321	5.12792e-95
			ILF2	0.411553	4.27198e-125				TXN	0.528964	7.90726e-61		S100A13	0.339892	3.08272e-132	CHEK1	0.255834	0	RALGDS	0.264997	1.52569e-90
			RPA3	0.424221	2.35771e-123				STK17A	0.816092	8.3192e-60		NAP1L1	0.304658	3.76852e-131	HJURP	0.251753	0	IDI1	0.307916	1.88847e-87
			SNRPB	0.363277	3.18338e-123				SERPINH1	0.492302	3.18606e-59		EMP3	0.318885	2.2972e-130	TCF19	0.250722	0	CLDN1	0.273394	3.4654e-87
			SNRPG	0.370337	1.09273e-122				CD276	0.352596	1.26927e-58		MIR24-2	0.395612	3.69461e-130	CDC45	0.250649	0	NDUFA4L2	0.398426	7.82357e-81
			DUT	0.645933	3.7534e-122				MYL6	0.412671	5.9638e-58		TNS4	0.381957	4.67543e-130	C18orf56	0.250521	0	AHNAK2	0.277059	1.37292e-80
			RBBP7	0.377118	3.80735e-118				FBLIM1	0.569859	1.09982e-57		PRDX5	0.302523	7.24503e-130	H2AFX	0.543748	3.4925e-303	EPHA2	0.250887	3.39661e-80
			LMNB2	0.301728	7.66513e-118				AKR1C3	0.474021	1.86306e-57		KRTCAP3	0.258465	1.16402e-129	RAN	0.492021	3.17052e-302	FAM46B	0.261119	1.81321e-78
			TUBA1C	0.57851	1.51953e-115				PLAUR	0.503201	2.20761e-57		CHD3	0.313053	3.92071e-129	CDCA4	0.436984	6.09397e-301	IFI27	0.4558	3.3991e-75
			CBX3	0.380543	6.97871e-115				YWHAQ	0.505882	2.33775e-57		SLC7A1	0.363314	5.29515e-129	NASP	0.592703	1.63975e-298	HES1	0.506652	2.27817e-67
			RFC4	0.254171	1.06557e-112				ADM	0.590426	4.41891e-57		NDFIP2	0.318015	2.0995e-128	GMNN	0.418767	1.58073e-293	OVOL1	0.292986	2.24233e-66
			HMGB3	0.440288	3.00706e-112				PMEPA1	0.386096	6.31134e-57		CCNI	0.321831	2.13305e-128	TMEM106C	0.428735	5.57208e-292	MT1X	0.317873	4.31619e-52
			LRR1	0.261327	1.96108e-111				ANXA7	0.477338	8.87478e-57		FOXP1	0.345639	8.10634e-128	HIST1H1D	0.535377	4.5791e-290
			PCNA	0.6848	3.49035e-111				PXN	0.314112	1.31413e-56		IER3	0.425806	2.87756e-127	UBE2S	0.577385	1.35778e-285
			TMEM106C	0.35633	2.20452e-107				KLF7	0.302904	2.41494e-56		NPC2	0.315742	3.8841e-127	DNMT1	0.486791	8.37902e-283
			BUB3	0.438499	7.15361e-107				TPM2	0.580838	4.50772e-56		SH3BGRL	0.338117	4.96384e-127	SNRPG	0.518757	1.55626e-280
			MIS18BP1	0.268623	1.94646e-106				TSC22D1	0.552428	1.62283e-55		LY6E	0.337289	1.85601e-126	C14orf80	0.267056	1.54368e-279
			TCOF1	0.278015	1.76127e-105				SMTN	0.402352	7.93996e-55		SERTAD4	0.296954	1.88168e-124	CALM2	0.622585	1.52547e-277
			NASP	0.432446	8.59144e-104				VOPP1	0.251389	2.15214e-54		GPSM2	0.331088	1.16464e-122	ANP32B	0.509966	3.0095e-277
			CDCA4	0.366905	9.62256e-103				IGFBP3	0.985693	1.0931e-53		EGR2	0.460115	2.46679e-122	MZT2A	0.513227	1.06969e-275
			STRA13	0.433429	4.95485e-102				PPP1R14B	0.478596	6.55455e-53		NCOR2	0.307195	1.48191e-120	LRR1	0.259005	1.17842e-271
			LSM3	0.334299	2.61348e-99				SLC16A3	0.293605	8.23066e-53		ANXA11	0.300035	5.40265e-120	RAD51C	0.312224	7.3111e-270
			HIST1H4C	1.54156	6.07001e-99				RAC1	0.378108	8.44278e-53		DUSP6	0.329731	1.36357e-119	PSIP1	0.385046	5.32711e-266
			LSM5	0.350035	7.9421e-97				PPIB	0.427423	1.0304e-52		PNRC1	0.287456	3.75969e-116	SLC25A5	0.554331	2.70211e-262
			HELLS	0.299188	6.81564e-94				DSTN	0.417406	2.14331e-51		FLNA	0.332195	2.80762e-115	STRA13	0.596226	6.21931e-260
			USP1	0.324598	1.46378e-92				LIMA1	0.511485	3.9536e-51		SNAI2	0.318397	3.07426e-115	CKLF	0.387145	9.80413e-260
			WDR34	0.347032	1.06674e-91				NDRG1	1.07284	4.47683e-51		HSPA2	0.36219	1.88791e-114	HADH	0.402328	1.9057e-259
			SAE1	0.29155	1.93709e-91				ITGAV	0.505063	5.6095e-51		HNRNPA0	0.27506	1.83332e-113	KPNA2	0.769255	7.96267e-259
			HNRNPR	0.329281	2.77853e-91				LDHA	0.526907	6.95477e-51		TCEAL4	0.370151	3.54673e-112	ANXA5	0.469349	3.14241e-250
			POLE3	0.323649	7.73636e-90				TXNDC17	0.433005	7.68664e-51		ADH5	0.299594	1.22227e-111	RAD21	0.51422	2.58579e-248
			SRSF3	0.315088	1.02476e-89				HTRA1	0.479047	2.11571e-50		GLUL	0.400689	1.57198e-111	RBBP7	0.460995	1.09922e-245
			EXOSC8	0.322174	6.99517e-89				CDK6	0.409161	2.87424e-50		PTMS	0.267007	1.79443e-111	RPA2	0.376003	2.28004e-240
			PTGES3	0.316216	2.5304e-87				LEPREL1	0.331638	4.11854e-50		SRPK2	0.329691	3.02086e-111	FAM83D	0.303293	1.08315e-234
			RPA2	0.282283	1.55569e-86				RABAC1	0.425961	1.48741e-49		SUMO1	0.269673	3.69233e-109	EZH2	0.280063	1.07448e-232
			SIVA1	0.354354	4.52793e-86				PLS3	0.526504	2.37618e-49		EID1	0.312347	1.41418e-108	HNRNPA1	0.380274	1.29951e-232
			TUBG1	0.295511	7.37751e-85				FTH1	0.699021	2.94618e-49		ADIRF	0.427816	1.18164e-105	MIS18BP1	0.3294	1.63013e-232
			GINS2	0.256447	1.39478e-84				ERO1L	0.499409	1.07599e-48		PARK7	0.266666	8.87529e-101	ANP32E	0.428998	1.83055e-229
			RHEB	0.346729	5.56455e-84				SAT1	0.838559	2.38752e-48		VAMP5	0.26662	4.29731e-100	CRNDE	0.463431	2.28095e-229
			SNRPD1	0.298171	1.04486e-83				GNG5	0.371833	2.51291e-48		PLEK2	0.30613	4.3969e-100	SAE1	0.327346	3.13412e-227
			RBMX	0.326131	1.56901e-83				DRAP1	0.448422	4.47124e-48		ERF	0.301767	1.01596e-99	SNRPB	0.414653	1.76534e-226
			CSE1L	0.310247	2.54383e-83				TPBG	0.545091	7.81561e-48		KLF10	0.331961	1.8153e-99	CDC25B	0.416839	8.2799e-226
			HNRNPA3	0.295557	3.18911e-83				DST	0.707004	9.08279e-48		WNT7B	0.278524	2.53866e-96	CDCA7	0.320886	2.97107e-225
			NMU	0.410826	6.68976e-83				PSMD2	0.577209	1.29316e-47		COX7A2L	0.294397	3.6033e-95	PAFAH1B3	0.350396	4.32492e-223
			FAM83D	0.357581	5.37246e-82				KIFC3	0.260516	1.31174e-47		DAAM1	0.431579	3.7646e-94	NCAPH2	0.284208	9.17144e-219
			SLC25A5	0.333016	1.27421e-81				SLC16A1	0.543946	1.33625e-47		ERAP2	0.252347	5.67615e-93	PHGDH	0.490781	8.66687e-215
			LBR	0.277178	5.50861e-77				CD68	0.256914	1.86677e-47		LRRFIP1	0.286656	8.71584e-93	GGCT	0.498815	1.344e-214
			GPSM2	0.367526	1.33702e-76				ACTN1	0.483414	2.20083e-47		FHL2	0.333916	1.51391e-92	NMU	0.528182	2.86151e-213
			TUBB6	0.354785	2.2646e-76				PSMB7	0.428904	2.32471e-47		WLS	0.267072	3.23452e-92	MZT1	0.313161	6.37488e-213
			PGP	0.251363	3.69706e-76				RP11-14N7.2	0.506666	3.23566e-47		FXYD5	0.272251	8.05692e-92	DDX39A	0.437103	6.52331e-212
			HP1BP3	0.353147	4.25892e-76				EIF4G2	0.37622	7.90596e-47		GPX4	0.283368	9.65739e-91	TEX30	0.257885	1.5921e-209
			CRNDE	0.336363	5.3202e-76				TMED9	0.397151	1.21854e-46		EXPH5	0.347788	1.17218e-90	SAC3D1	0.296685	2.26239e-209
			DNMT1	0.338697	1.32138e-75				PLEC	0.603237	1.59287e-46		SLC16A1	0.258845	1.80034e-90	SIVA1	0.477001	2.5452e-206
			MRPL51	0.282875	1.40101e-75				2019-09-07	0.540304	2.12187e-46		BLCAP	0.301481	2.05669e-90	PPIH	0.335294	1.82475e-205
			CKLF	0.267517	1.77703e-75				CLIC4	0.40896	6.36572e-46		ARL4A	0.39477	1.47796e-89	ENO1	0.407964	1.22371e-201
			CCT5	0.310338	3.90874e-75				EFNB1	0.447666	8.9932e-46		PTPN14	0.291824	5.94546e-89	TMEM14A	0.325637	8.47322e-200
			HADH	0.2648	8.32259e-75				AHNAK2	0.510178	2.15046e-45		KIAA1217	0.285258	1.39535e-87	BUB3	0.471561	2.33851e-197
			HNRNPA1	0.280511	4.65863e-74				COL7A1	0.465748	2.30146e-45		PDIA3	0.250122	5.98803e-86	HNRNPA3	0.379039	1.04682e-194
			SFPQ	0.310538	3.24148e-73				AP2B1	0.311866	2.59454e-45		CD99	0.263883	3.42249e-85	LSM3	0.416941	1.09383e-193
			HSPD1	0.329111	1.13931e-71				S100A11	0.466818	2.68498e-45		TP53AIP1	0.319761	3.38148e-84	LSM5	0.416122	1.24953e-192
			CACYBP	0.298868	1.57453e-70				CLSTN1	0.433148	2.70734e-45		NR4A1	0.286729	3.99135e-84	CSE1L	0.327631	3.71489e-186
			TPRKB	0.278296	7.06146e-70				NRAS	0.330396	4.24511e-45		CYB5R1	0.290628	5.07685e-82	YEATS4	0.302787	1.35177e-185
			KPNB1	0.28596	1.66601e-69				ACTR3	0.449966	4.54339e-45		XPC	0.256347	2.52476e-81	USP1	0.371569	1.36729e-185
			HMGN1	0.265052	2.94388e-69				BCAM	0.425079	7.08066e-45		C12orf75	0.341532	2.81798e-79	CKAP5	0.297072	3.88301e-185
			SMC3	0.284298	3.62771e-68				EHD2	0.290556	1.72005e-44		KDSR	0.269206	3.72332e-78	TUBG1	0.327748	4.04809e-185
			NUP37	0.264702	4.65526e-68				CTSZ	0.286708	2.00672e-44		CD63	0.271732	8.265e-78	MCM4	0.304432	1.25123e-184
			GGCT	0.30814	2.5811e-66				DHRS7	0.455732	2.30818e-44		ALDH3A1	0.3455	1.32968e-77	ARL6IP1	0.76837	5.81708e-182
			U2AF1	0.260749	4.61428e-66				MAP1LC3B	0.422965	3.34019e-44		MAFF	0.267856	4.52617e-75	SUN2	0.355595	2.90187e-178
			HNRNPF	0.270223	1.00486e-65				FTL	0.796896	5.52473e-44		PTPRS	0.268567	1.21189e-74	HAUS1	0.252424	7.12858e-176
			LDHB	0.425685	3.98627e-65				MSN	0.435349	6.6747e-44		C1orf21	0.253827	1.74913e-74	SCCPDH	0.325313	3.2757e-174
			SRP9	0.28444	4.14102e-65				TMOD3	0.442914	7.39854e-44		TMEM237	0.26411	2.24536e-74	RFC2	0.291822	4.95313e-174
			CBX5	0.261271	5.77017e-65				NDUFA4L2	1.16144	9.97761e-44		UBE2B	0.261077	3.50856e-73	CBX3	0.411156	6.95202e-173
			HNRNPD	0.283689	8.23668e-65				PTK7	0.286528	1.06345e-43		TCF4	0.278968	2.41816e-72	NAP1L1	0.395593	6.64314e-169
			LYAR	0.264146	3.21148e-64				B3GNT5	0.395723	1.36115e-43		GALT	0.27809	8.96349e-72	HIST1H1C	0.512005	2.33396e-168
			HN1	0.390985	3.70386e-64				SOX15	0.440572	1.94782e-43		BTG2	0.384553	1.10919e-71	LSM2	0.377158	4.89595e-168
			MCM3	0.290854	4.49956e-64				PDIA3	0.451339	5.05248e-43		CXADR	0.275152	1.21251e-69	LDHB	0.378736	4.17092e-165
			ANXA5	0.279449	1.13185e-63				GALNT3	0.310785	5.94165e-43		IFI27L2	0.280079	1.33263e-69	MTHFD1	0.252512	1.74741e-164
			HNRNPDL	0.289935	7.09576e-63				FERMT1	0.575329	9.56599e-43		CCDC3	0.298	1.55029e-69	CCT5	0.377521	5.40093e-163
			SSRP1	0.270556	9.91147e-63				C19orf33	0.532158	9.65903e-43		SOX4	0.357308	4.20753e-69	C19orf48	0.358436	2.90912e-162
			YWHAH	0.301272	1.89047e-62				RAP1B	0.445488	1.12438e-42		C1S	0.267951	4.62485e-69	EXOSC8	0.318461	3.4415e-160
			LSM2	0.270188	1.79916e-61				KCNK1	0.307308	2.25184e-42		SOCS3	0.306498	1.93269e-67	EMC9	0.250045	4.14005e-160
			HSPA8	0.356174	2.33532e-61				TMEM14A	0.414058	2.38075e-42		GPNMB	0.265307	4.42313e-67	CARHSP1	0.385023	5.44599e-157
			SLBP	0.324063	7.47763e-61				SPHK1	0.376664	2.74615e-42		TIPARP	0.301913	5.00541e-67	TPRKB	0.331408	7.11015e-155
			SNRPA1	0.270347	3.92223e-60				SDCBP	0.482812	2.82383e-42		SLC3A2	0.271965	2.97117e-66	HMGN1	0.339166	1.74019e-153
			NAP1L1	0.272444	9.17771e-59				RRAS2	0.371878	1.10164e-41		SGK1	0.421317	1.08877e-65	BARD1	0.274312	8.99992e-153
			TMEM14A	0.276761	1.58618e-58				SOX4	0.548466	1.12867e-41		MCL1	0.262856	2.36367e-65	MT2A	0.281025	7.39285e-152
			HAT1	0.264958	7.8763e-57				MYO1B	0.462642	1.52261e-41		TSC22D3	0.265219	7.14945e-64	SMC3	0.355061	1.34807e-151
			PA2G4	0.267214	3.04859e-56				STON2	0.303308	1.76479e-41		IL18	0.271888	7.59357e-61	CBX5	0.334083	1.51189e-151
			MCM5	0.290315	7.07679e-56				LMNA	0.415596	2.98351e-41		CIB1	0.256285	1.12107e-60	MRPL51	0.376141	2.84794e-151
			TFDP1	0.253463	1.8434e-55				SUB1	0.387282	3.3597e-41		SLC20A1	0.269808	1.16252e-60	TPI1	0.360371	6.63989e-150
			ACAT2	0.260035	6.65858e-54				SPINT2	0.360675	4.3891e-41		DDR1	0.254948	2.08936e-60	RHEB	0.391889	1.55859e-149
			HNRNPAB	0.258973	1.62411e-53				NET1	0.491843	5.44055e-41		FAM213A	0.329359	2.75787e-60	TFDP1	0.324426	9.70073e-148
			PHGDH	0.328664	8.39692e-52				NRIP1	0.359219	8.82416e-41		2019-09-10	0.255583	3.86996e-60	SMC1A	0.295972	3.10339e-147
			SRSF7	0.253967	4.52383e-51				SEC11A	0.384284	2.10369e-40		AREG	0.41973	9.06592e-60	HP1BP3	0.400238	2.21114e-145
			CDC25B	0.283315	4.06851e-50				CDC42	0.439063	2.22046e-40		TSC22D1	0.3528	1.98882e-59	CALM3	0.351525	7.22439e-145
			TIMM10	0.265909	1.05279e-49				RAB18	0.437571	2.49433e-40		RNF145	0.250804	6.13678e-58	COMMD4	0.288354	7.74291e-143
			TUBA4A	0.307359	1.05388e-49				ISG20	0.329061	5.70825e-40		UBA6	0.254215	5.51941e-57	SNRPD1	0.341107	3.7762e-142
			CDK4	0.261214	3.18986e-45				ACTR2	0.366504	7.61297e-40		NFIX	0.256522	9.41611e-56	TPGS2	0.283598	7.06768e-142
			HIST1H1E	0.384203	1.12308e-43				TUBA4A	0.49932	9.93701e-40		PMAIP1	0.301288	4.64146e-54	ILF2	0.367972	2.92267e-141
			HMG20B	0.270171	2.82214e-41				CAPZB	0.32011	1.18721e-39		IRF2BPL	0.265745	6.52021e-54	ANAPC11	0.343869	2.81206e-139
			HIST1H1C	0.283497	1.28505e-32				C19orf10	0.358625	1.74739e-39		IFITM2	0.320584	5.10698e-53	SLBP	0.40968	1.48047e-138
			MT2A	0.297737	1.64696e-27				CIB1	0.481523	2.07783e-39		GADD45A	0.295658	3.82582e-50	ACAT2	0.274465	1.17176e-136
			MT1E	0.303656	7.89781e-26				TMED10	0.418081	3.41694e-39		NCOA7	0.272538	3.56426e-49	GPSM2	0.334699	4.23688e-135
			PTMS	0.287855	2.65917e-19				GJB3	0.409276	9.45494e-39		CRYAB	0.288099	3.09716e-45	ZDHHC12	0.326375	1.46846e-134
									PALLD	0.481818	1.02049e-38		VMP1	0.256532	2.98611e-43	COX8A	0.303192	1.94306e-134
									MMP14	0.329384	1.18301e-38		PLAU	0.260865	4.20818e-39	PA2G4	0.332462	5.04419e-131
									VEGFA	0.284015	9.90895e-38		NBEAL1	0.288478	6.97249e-30	PPP1CA	0.348151	2.55936e-129
									UGP2	0.404335	1.43784e-37		SERPINB2	0.326118	3.41575e-22	VPS29	0.34013	2.95684e-128
									AP3S1	0.412072	2.43212e-37		SOD2	0.393088	4.63268e-21	YWHAH	0.335008	1.35755e-127
									AHNAK	0.513827	3.25052e-37		HSPA1A	0.278408	1.3446e-13	TIMM10	0.317679	5.88707e-126
									RCAN1	0.590863	4.18489e-37					ACTL6A	0.263152	1.19699e-125
									PTPN12	0.410098	5.5551e-37					HINT2	0.282689	1.78479e-125
									C7orf73	0.511226	7.3991e-37					CDK4	0.321223	3.05849e-125
									SLC31A2	0.252194	9.31013e-37					HNRNPR	0.325444	3.43531e-125
									TAX1BP1	0.3814	1.30189e-36					PTGES3	0.311181	6.63659e-125
									BNC1	0.343117	1.43131e-36					SRSF3	0.282756	8.32931e-125
									SOCS1	0.33556	1.97289e-36					CACYBP	0.310518	8.26355e-124
									PFDN2	0.415877	2.46262e-36					EBP	0.300472	1.22836e-122
									MARCKSL1	0.456481	3.30881e-36					CFL1	0.25358	1.41368e-122
									ADAM9	0.281496	5.41043e-36					ETFB	0.333562	6.01851e-121
									PDLIM1	0.435644	8.43607e-36					HN1	0.469708	1.87328e-118
									GNB1	0.328497	9.04932e-36					SNRPF	0.300823	1.11637e-117
									FKBP1A	0.466255	1.26404e-35					CCDC109B	0.25467	8.63894e-116
									PDLIM4	0.421748	1.91542e-35					SRP9	0.324136	2.13124e-115
									RALA	0.415019	2.06177e-35					LSMD1	0.316411	5.32736e-115
									SDC4	0.521692	2.27748e-35					SSRP1	0.313282	1.35041e-114
									MAP2K1	0.336397	4.79801e-35					SNRPA	0.250236	3.30105e-114
									KDELR2	0.36155	6.97461e-35					HNRNPD	0.314577	5.30691e-113
									FHL2	0.476085	1.25287e-34					HES4	0.291143	2.1083e-112
									CD47	0.462304	1.26818e-34					GSTO1	0.283136	8.2117e-112
									SPRR1B	1.29969	1.64664e-34					MIF	0.343354	8.24393e-112
									SPON2	0.349856	3.2937e-34					SUPT16H	0.284032	8.75727e-112
									MGST3	0.32879	4.11224e-34					POLE3	0.264393	1.21142e-111
									SELT	0.372579	4.37775e-34					PRKDC	0.317383	1.60447e-109
									CHPF	0.317199	7.23943e-34					LAGE3	0.25684	2.13998e-107
									PPP1R18	0.266925	8.39731e-34					YBX1	0.260692	5.86615e-107
									CSNK1E	0.309123	8.49299e-34					BCL7C	0.259856	9.76153e-107
									LY6K	0.265141	8.49542e-34					YWHAQ	0.30939	2.16443e-106
									AIDA	0.286476	1.30812e-33					EIF4EBP1	0.275543	2.22075e-106
									ATP6V1G1	0.325953	1.4312e-33					MDH1	0.301299	2.02949e-105
									EGLN3	0.302629	2.6871e-33					TUBB4B	0.402392	2.39973e-105
									DYNLT1	0.355948	5.22787e-33					TAGLN2	0.250858	2.89107e-104
									TES	0.299402	7.66538e-33					RUVBL2	0.26429	5.45006e-104
									FAM177A1	0.315143	8.4927e-33					SNRPA1	0.258948	1.17836e-103
									PLP2	0.277969	9.69377e-33					HIST1H1E	0.471942	1.72545e-103
									UBE2Q2	0.424266	1.35774e-32					NUDT8	0.285132	7.63664e-102
									DYNLRB1	0.316419	1.71622e-32					HSPB11	0.26209	2.19162e-100
									PDLIM5	0.358187	1.90984e-32					BANF1	0.272538	2.22552e-100
									SLC39A6	0.561393	3.10385e-32					SUMO2	0.263137	3.89354e-100
									NREP	0.293283	3.29545e-32					UQCRC1	0.28535	1.66122e-98
									B4GALT1	0.418445	3.62446e-32					TSEN34	0.279356	1.6842e-95
									AKR1C2	0.377884	4.15803e-32					HAT1	0.264117	3.01965e-94
									PSAP	0.372618	7.83432e-32					PPM1G	0.254338	1.732e-91
									GSK3B	0.288294	1.22386e-31					DCTN3	0.322421	3.37036e-91
									PDIA4	0.351045	1.53487e-31					PSMC3	0.272075	4.57004e-91
									VIM	1.40236	2.17107e-31					FDPS	0.257194	7.74379e-90
									CDH3	0.345909	2.38668e-31					AP2S1	0.271225	1.13185e-89
									SLC3A2	0.426424	2.418e-31					TMEM258	0.26707	6.20024e-88
									SRI	0.378616	3.20631e-31					PSMB9	0.320531	2.95692e-87
									TPI1	0.31806	6.19461e-31					NDUFA4	0.255809	9.86675e-87
									MED10	0.381856	7.49932e-31					MT1E	0.327515	1.6713e-86
									MYO5A	0.297637	8.44336e-31					MT1G	0.331822	4.01067e-85
									RAP1A	0.301253	9.55408e-31					KPNB1	0.263007	5.22953e-85
									TMEM50A	0.341168	1.00922e-30					XRCC5	0.269943	5.59493e-85
									BNIP3L	0.378298	1.27249e-30					HSPD1	0.276784	2.66339e-84
									DSE	0.280296	1.46305e-30					CAV1	0.276072	1.85222e-83
									MAP4	0.358577	2.25846e-30					COX5A	0.266814	2.19373e-81
									KDM7A	0.293435	3.79537e-30					NDUFS8	0.265991	1.04396e-80
									DDIT4	0.858132	3.92491e-30					NME1	0.261904	1.10105e-79
									MALL	0.428479	4.15079e-30					POLD2	0.256519	2.07228e-78
									IGFBP7	0.451498	6.31732e-30					H2AFY	0.251066	2.83387e-77
									HSPH1	0.373284	7.10263e-30					IDH2	0.276805	6.92215e-77
									CALML3	0.639344	8.62736e-30					TUBA1C	0.367561	5.11957e-73
									CLCA2	0.404752	8.84762e-30					HSP90B1	0.310937	7.64858e-73
									EID1	0.381648	1.56296e-29					IMPDH2	0.254429	2.14066e-70
									MFGE8	0.501168	1.6573e-29					MT1X	0.308859	3.35844e-70
									CNN2	0.318252	2.11654e-29					PTMS	0.391027	3.97644e-62
									AP2M1	0.334788	2.25495e-29
									CORO1C	0.282594	2.76916e-29
									PTGFRN	0.287122	2.85567e-29
									ARPC3	0.305215	3.23898e-29
									MMP9	1.33781	4.12757e-29
									YWHAE	0.272642	6.02149e-29
									DGUOK	0.299327	9.1034e-29
									SRPK2	0.348185	2.32138e-28
									HSBP1	0.279569	2.75067e-28
									CDCP1	0.414409	2.83461e-28
									MLTK	0.349652	3.46712e-28
									UBE2F	0.275759	3.57755e-28
									ARPC1A	0.318562	3.85018e-28
									VIMP	0.381696	3.89115e-28
									DNAJB6	0.366817	4.00384e-28
									ASCL2	0.282597	4.56409e-28
									IQGAP1	0.324628	4.80936e-28
									NOP10	0.380991	5.07897e-28
									SLC7A5	0.331907	6.95341e-28
									UBE2L3	0.267427	6.98314e-28
									ARF4	0.394262	7.87127e-28
									SNAI2	0.43574	1.36373e-27
									PGK1	0.499101	1.41922e-27
									DUSP6	0.419902	2.16187e-27
									TAX1BP3	0.338606	2.51613e-27
									ACTN4	0.318744	3.03336e-27
									CARHSP1	0.364572	4.19889e-27
									ILK	0.280689	4.42186e-27
									NRBP1	0.310023	7.53314e-27
									LRRC59	0.308151	9.03033e-27
									DYNLT3	0.379387	2.30883e-26
									PGF	0.472901	3.3778e-26
									RAB22A	0.279562	3.66402e-26
									MYO10	0.295644	8.07377e-26
									PHLDA3	0.276936	1.02641e-25
									FOSL1	0.279893	1.18097e-25
									TSPAN13	0.300992	1.2502e-25
									HN1	0.443345	1.47168e-25
									HAS3	0.526988	1.50949e-25
									ITGB6	0.39774	1.58001e-25
									HLA-C	0.446959	1.80566e-25
									CCDC50	0.260582	3.02194e-25
									CAPZA2	0.365386	5.11513e-25
									EZR	0.361359	7.69047e-25
									FAM3C	0.318672	1.35191e-24
									RNH1	0.30471	1.63099e-24
									SELM	0.316374	1.63501e-24
									CAB39	0.297865	1.66292e-24
									S100A13	0.422215	1.83243e-24
									RCN2	0.352061	3.08498e-24
									YWHAH	0.303955	3.43133e-24
									APLP2	0.327697	3.5732e-24
									B2M	0.398552	6.04503e-24
									LSR	0.284759	8.05977e-24
									PSMA4	0.296396	1.01961e-23
									SUMO1	0.265984	1.68404e-23
									SHFM1	0.260599	1.82292e-23
									GNAI2	0.289525	2.06805e-23
									TUBB	0.335982	3.12563e-23
									IRX4	0.276753	5.40099e-23
									MFSD10	0.300419	6.48023e-23
									ARPC5	0.32596	7.15776e-23
									IL32	0.393038	9.42976e-23
									FAM49B	0.274817	9.49612e-23
									SFN	0.27743	9.94018e-23
									CAPG	0.272165	1.12851e-22
									SDCCAG8	0.287159	1.7511e-22
									FAT1	0.250643	2.76247e-22
									SEMA4B	0.461404	3.23602e-22
									SNX3	0.310465	3.39444e-22
									FLNB	0.427541	3.98234e-22
									IMPDH1	0.252983	4.10587e-22
									HDGF	0.311723	5.14712e-22
									CALM1	0.280742	6.83153e-22
									NEDD8	0.255826	7.8489e-22
									2019-09-02	0.286745	8.45052e-22
									HIF1A	0.40201	1.13993e-21
									MAPK6	0.366016	1.15869e-21
									SPARC	0.510621	1.70015e-21
									CD58	0.292183	1.96724e-21
									SPATS2L	0.268799	4.41012e-21
									SH3PXD2A	0.296718	4.58867e-21
									SREK1IP1	0.307842	7.25371e-21
									CRIP2	0.346706	8.33868e-21
									PRKAR1A	0.273393	8.95074e-21
									BCAP29	0.293521	9.39616e-21
									TMEM167A	0.25718	9.47847e-21
									YWHAG	0.276165	1.19474e-20
									SPCS2	0.27198	2.21204e-20
									MDFI	0.297702	2.57657e-20
									HSPB1	0.498378	2.66669e-20
									UGDH	0.265803	4.33689e-20
									RALB	0.254585	7.01974e-20
									WDR66	0.310762	1.32539e-19
									KDELR1	0.260295	1.32885e-19
									GJB5	0.292486	1.33295e-19
									ITGA2	0.309833	1.44709e-19
									SRCAP	0.265454	1.66732e-19
									FRMD6	0.269564	1.79905e-19
									PRDX4	0.266069	1.79937e-19
									PPP1CB	0.332656	1.91136e-19
									YPEL5	0.253225	2.93815e-19
									ERRFI1	0.318537	3.18788e-19
									2019-09-15	0.279934	3.47493e-19
									SQRDL	0.310223	4.39579e-19
									TRAM1	0.269514	5.22972e-19
									NPC2	0.29058	5.56163e-19
									RAB7A	0.264047	6.06796e-19
									GJA1	0.383683	1.23274e-18
									ARHGAP5	0.275525	1.25749e-18
									SDHA	0.277703	1.29544e-18
									SERF2	0.282376	2.54112e-18
									MARK3	0.262134	3.18484e-18
									MXD1	0.260753	3.82942e-18
									PHLDA2	0.396502	3.97926e-18
									SLC20A1	0.261143	4.47484e-18
									GPX1	0.289562	5.42981e-18
									CALD1	0.536532	7.60746e-18
									KLK5	0.257256	1.04899e-17
									TMEM230	0.278912	1.22426e-17
									SEC61B	0.256316	1.33141e-17
									TBCB	0.252317	1.40943e-17
									HSP90B1	0.352591	1.54967e-17
									CYSTM1	0.274301	1.96029e-17
									GNAI1	0.297581	2.2575e-17
									TNS4	0.31602	4.9365e-17
									ENAH	0.277788	5.80264e-17
									PCNP	0.28052	5.813e-17
									ARPP19	0.261292	1.12945e-16
									CLTB	0.263848	1.48692e-16
									CITED4	0.352239	1.51507e-16
									GTF2A2	0.255959	1.93679e-16
									C4orf3	0.34592	2.36724e-16
									MT2A	0.510669	5.94742e-16
									FAM83A	0.262383	6.37757e-16
									ALDOA	0.254617	1.94382e-15
									SESN3	0.357447	2.58527e-15
									HSPA5	0.353963	4.19293e-15
									MIR205HG	0.365623	4.26277e-15
									CKAP4	0.26286	7.35714e-15
									PTPRZ1	0.277831	8.31965e-15
									CXCL14	0.621881	8.67968e-15
									TCEB1	0.25104	1.24969e-14
									ERP44	0.261022	3.37728e-14
									LAMP2	0.28506	4.48613e-14
									ATP6AP2	0.302707	5.21555e-14
									COTL1	0.255586	7.12538e-14
									ETS2	0.324625	2.28679e-13
									GSTO1	0.267408	4.69038e-13
									GRN	0.278694	5.72494e-13
									PDIA6	0.285241	2.35368e-12
									H2AFV	0.260002	3.58588e-12
									GSN	0.356039	4.81585e-12
									CSTA	0.308476	5.02523e-12
									LDHB	0.33816	9.07928e-12
									SSR3	0.257593	1.0851e-11
									CAPZA1	0.257502	2.81238e-11
									SBDS	0.258509	4.71996e-11
									HIST1H2AC	0.309648	1.07247e-10
									WBP5	0.258032	1.39431e-10
									SYPL1	0.324547	1.81585e-10
									LINC00998	0.283857	3.31498e-10
									SLC38A5	0.258681	3.08885e-09
									HLA-A	0.271136	6.5533e-09
									ARF5	0.262285	1.2914e-08
									RHOB	0.308341	1.40776e-08
									CALM2	0.280943	1.93192e-08
									IVNS1ABP	0.315888	6.29725e-08
									TMEM40	0.255996	7.56459e-08
									TUBA1A	0.325169	7.95728e-08
									DAAM1	0.252747	8.59504e-06
									HIST1H2BK	0.291517	3.15586e-05
									ISG15	0.400966	5.93039e-05
									HMGA1	0.260162	0.00185367
									GCLM	0.277759	0.00246124
									H1F0	0.254777	0.0140034
