# Supplementary material for: Multimodal Analysis of Composition and Spatial Architecture in Human Squamous Cell Carcinoma
Source: Cell. 2020 Jul 23;182(2):497–514.e22. doi: 10.1016/j.cell.2020.05.039 (PMC7391009; doi:10.1016/j.cell.2020.05.039)
Supplement: Table S3. TSK Signature Genes, Related to Figure 2 [file mmc3.xlsx]

## Sheet: Sheet1
Supplementary Table 3: TSK Signature Genes
	Vs. All Normal Keratinocytes		Vs. All Tumor Keratinocytes
TSK Signature Genes	avg_logFC	p_val_adj	avg_logFC	p_val_adj
MMP10	2.16393	0	2.14521	0
PTHLH	1.88072	0	1.79505	0
FEZ1	0.528423	0	0.51242	1.61246e-291
IL24	1.08858	0	1.08171	4.97218e-257
KCNMA1	0.290692	0	0.289342	2.04387e-233
INHBA	0.911063	0	0.870736	4.33551e-230
MAGEA4	0.439352	0	0.427817	7.72823e-226
NT5E	0.343935	0	0.33515	1.2894e-218
LAMC2	1.41999	9.82945e-268	1.49142	1.42767e-216
SLITRK6	0.441733	0	0.449143	8.53442e-208
MMP1	2.83706	0	2.52768	2.59811e-200
SERPINE1	0.788163	0	0.814869	1.09792e-192
SERPINE2	1.5807	0	1.43189	8.16835e-188
IGFBP6	1.66792	0	1.44374	2.21402e-184
TNC	1.45977	0	1.22732	1.21459e-179
ITGA5	0.334448	0	0.323328	1.76557e-172
ECM1	1.06802	0	1.01045	1.18821e-171
SPINK6	1.18596	0	1.04497	3.39406e-157
TMSB10	1.92391	4.36319e-202	1.0584	6.54586e-156
KRT18	0.812884	0	0.730752	5.66694e-152
FST	0.762556	0	0.70071	3.10176e-151
ODC1	1.29906	1.27422e-108	1.64799	6.17225e-151
LAMB3	1.65132	1.23039e-252	1.54058	6.64524e-151
ITGA6	1.56443	6.45915e-191	1.38965	4.26903e-145
ACTB	1.5236	9.51387e-183	1.18292	2.41166e-144
ITGB1	1.6081	2.13824e-174	1.50138	3.5414e-142
SORL1	0.316274	0	0.309398	7.36668e-139
PFN1	1.23812	3.9062e-180	0.871067	2.34396e-138
EMP3	1.18239	1.48979e-249	1.14064	1.36351e-134
S100A10	0.858662	1.58459e-130	0.803704	2.63703e-132
EREG	0.433252	1.53837e-259	0.444851	1.16719e-131
LAMA3	1.08882	1.51605e-193	1.12782	2.56762e-131
PRKCDBP	1.09305	3.57005e-260	0.961391	9.86083e-130
OCIAD2	1.3804	1.5193e-165	1.16173	4.11202e-129
CTSV	0.982024	0	0.900652	7.40354e-129
ANXA3	1.25519	0	1.04174	4.58326e-124
S100A2	1.92261	3.51791e-176	1.05073	3.80462e-123
MET	0.367835	1.30443e-139	0.425369	2.47555e-122
CD99	0.826447	1.1707e-107	0.905606	3.65644e-122
TMSB4X	1.04783	1.09277e-135	0.981569	5.15143e-121
TIMP3	0.516636	3.16101e-163	0.550832	5.82632e-121
TPM4	1.13367	7.2012e-144	0.967331	1.7396e-120
NEFM	0.61171	0	0.571253	3.7853e-119
SCG5	0.352524	0	0.334034	6.39008e-119
SH3BGRL3	1.01979	4.40642e-131	0.926208	1.63469e-118
PLAU	1.30864	5.15391e-192	1.29839	3.46928e-118
PKM	1.41736	4.53192e-182	0.816362	5.56685e-117
CD63	0.970102	1.3197e-138	0.794761	2.19705e-114
LGALS1	2.90059	0	2.18668	5.78251e-114
BMP1	0.380774	1.37489e-244	0.381129	2.15836e-112
TNFRSF12A	0.679262	4.3197e-72	1.00335	1.04524e-111
ATP1B1	0.728859	0	0.631573	4.13401e-111
CFL1	0.799561	4.09903e-159	0.504973	9.22963e-109
MBOAT2	0.325481	0	0.321392	1.78643e-107
F3	0.772539	0	0.714355	1.69338e-106
TNFRSF21	0.624499	0	0.536271	7.83557e-106
CLIC1	0.721555	1.4836e-112	0.655289	1.24853e-105
CAP1	1.06249	1.20828e-150	0.809119	2.27252e-105
PDPN	1.04557	0	0.829466	1.51242e-104
SERINC2	1.09781	3.29036e-244	0.859231	1.68418e-104
ANXA1	0.829527	2.96017e-56	1.17418	3.03954e-104
BSG	1.0902	1.25596e-149	0.756961	6.19155e-103
DSG2	0.448706	7.79513e-296	0.424061	6.59402e-103
RHOC	0.910719	1.39801e-116	0.880034	2.86901e-101
KRT17	0.586263	6.94921e-41	1.17285	2.80399e-100
PDLIM7	0.920543	1.08754e-242	0.777667	1.30615e-99
PHLDA1	0.769443	2.65953e-120	1.04062	1.1401e-98
GLO1	0.917365	1.23231e-126	0.802368	2.96343e-98
LTBP1	1.00129	0	0.705163	3.74782e-98
TAGLN2	0.60438	2.07405e-95	0.585142	4.32769e-98
CD151	1.03041	2.16159e-161	0.733989	1.11411e-96
CAPN2	1.06224	2.36137e-263	0.741899	1.71311e-95
COL5A2	0.388539	9.32103e-280	0.37556	5.85471e-95
IGFBP2	1.51442	3.64656e-181	1.434	5.96003e-95
P4HA2	0.626204	5.41016e-206	0.595734	2.01924e-94
COL17A1	0.587837	4.92511e-61	0.967374	3.16662e-94
PLEK2	0.734316	6.19671e-122	0.737025	7.49857e-94
AREG	-0.139002	1	0.260563	3.23712e-93
ARPC1B	1.49088	6.39603e-209	0.861283	3.39331e-93
GLIPR1	0.580433	0	0.509321	9.85663e-93
S100A6	1.64393	1.67092e-151	1.07143	1.06876e-92
PLOD3	0.355692	0	0.320047	9.84418e-92
YWHAZ	0.287697	5.37754e-24	0.628301	5.00197e-91
CAV1	1.19849	7.10248e-112	1.095	6.68615e-91
ADIRF	0.943956	3.80001e-126	0.881749	1.52046e-90
TGFBI	1.20545	4.11298e-95	1.3815	5.05977e-90
RBP1	1.35506	4.86762e-274	0.967736	1.30031e-89
FSTL3	0.359214	4.70676e-236	0.35231	2.67085e-88
C16orf74	0.499232	2.26238e-259	0.446576	1.20874e-87
UPP1	0.86791	0	0.782561	1.60865e-87
TNNT1	0.472921	1.87314e-55	0.646143	6.78539e-87
ANXA5	0.941659	2.60762e-144	0.71702	2.0786e-86
SDC1	0.446897	7.98291e-29	0.835193	2.358e-86
PRDX5	0.874055	9.05054e-132	0.592094	2.80037e-86
MYL12A	0.987072	4.31319e-133	0.690789	9.73553e-85
GJB6	2.10514	0	1.18708	1.28494e-84
SLC7A8	0.456824	3.45302e-234	0.426837	2.83351e-84
RAB32	0.410034	5.91525e-262	0.380502	5.66407e-84
FXYD5	0.772707	1.63506e-165	0.623929	2.50959e-83
FSCN1	0.948873	5.78084e-109	0.781306	3.80506e-83
