# Supplementary material for: Multimodal Analysis of Composition and Spatial Architecture in Human Squamous Cell Carcinoma
Source: Cell. 2020 Jul 23;182(2):497–514.e22. doi: 10.1016/j.cell.2020.05.039 (PMC7391009; doi:10.1016/j.cell.2020.05.039)
Supplement: Table S4. ST Differentially Expressed Genes, Related to Figure 3 [file mmc4.xlsx]

## Sheet: Patient 2
Supplementary Table 4: ST Differentially Expressed Genes
p_val_adj = Wilcoxon rank sum test with FDR correction, avg_logFC = average log fold-change vs. all other clusters in patient
Patient 2
P2_C0	avg_logFC	p_val_adj	P2_C1	avg_logFC	p_val_adj	P2_C2	avg_logFC	p_val_adj	P2_C3	avg_logFC	p_val_adj	P2_C4	avg_logFC	p_val_adj	P2_C5	avg_logFC	p_val_adj	P2_C6	avg_logFC	p_val_adj	P2_C7	avg_logFC	p_val_adj	P2_C8	avg_logFC	p_val_adj	P2_C9	avg_logFC	p_val_adj	P2_C10	avg_logFC	p_val_adj	P2_C11	avg_logFC	p_val_adj
IGFBP4	0.984096	2.23129e-119	KRT6B	0.390886	1.93589e-46	LY6D	0.809822	4.97966e-85	DSC1	1.19939	3.30477e-77	TFF3	0.511657	1.04414e-86	CXCL11	1.15299	3.5295e-110	COMP	1.42886	2.48906e-61	AADAC	0.411031	4.9038e-121	DEFB103A	2.33872	4.85099e-67	PADI2	1.04397	6.60646e-153	IL24	0.715895	1.66954e-55	TNFRSF17	0.634068	2.57411e-159
IGFBP5	0.998385	5.28147e-111	KRT6A	0.37897	8.45879e-39	CTAG2	0.65806	8.21789e-82	CYP4F22	0.713701	1.2452e-75	GNG11	0.892938	3.77755e-68	CXCL10	1.91292	2.80271e-104	KRT2	1.14865	3.82726e-42	TYRP1	1.5098	1.87111e-119	DEFB103B	2.32669	2.12136e-66	CLDN10	1.01254	2.81314e-152	LAMA3	1.2642	1.71668e-45	POU2AF1	1.09312	3.77394e-157
CCDC80	1.00413	3.30083e-107	KRT6C	0.30298	8.48855e-24	KRT14	0.565798	1.02711e-80	ABCA12	0.719325	1.34593e-75	ECSCR	0.506921	1.0858e-62	GBP1	1.21854	3.09851e-99	PTGDS	0.879357	1.17581e-39	DCT	0.978571	5.30955e-111	CRCT1	1.70677	3.31239e-60	KIAA1324	0.833914	9.94009e-147	SERPINE1	1.05027	1.47382e-42	CD79A	1.62224	7.06726e-135
DCN	0.901402	5.84528e-106	S100A14	0.320586	1.80873e-18	CTAG1B	0.483146	1.78722e-80	S100A7A	1.48794	1.55884e-73	PROX1	0.391309	9.56776e-62	CXCL9	1.87825	2.41639e-94	DIO2	0.862244	7.09926e-27	MLANA	0.763432	1.39082e-102	FAM25A	0.791731	8.05796e-58	DNER	0.84235	1.2298e-142	MMP3	1.40204	1.17026e-41	FCRL5	0.655085	8.47593e-134
TIMP1	0.919818	8.1883e-103	CFL1	0.309141	2.55082e-17	SLC16A9	0.480072	1.83949e-77	TMEM45A	1.43759	1.66174e-73	CCL21	1.53441	1.49196e-59	IDO1	0.429364	2.97741e-83	COL1A1	0.665399	2.38198e-25	TYR	0.327275	3.82394e-87	SERPINB2	1.1551	1.87963e-46	KRT7	1.54276	8.12757e-141	LAMC2	1.68363	4.24793e-41	DERL3	1.46066	3.50977e-113
PI16	0.995964	4.19409e-95	ATP1B3	0.262835	2.38971e-09	CTAG1A	0.511483	2.87913e-76	CARD18	0.444077	1.71175e-73	CLDN5	0.795704	1.39305e-56	LAMP3	0.654119	4.43549e-82	KRT1	0.647611	8.15276e-25	PMEL	1.07665	1.24891e-83	LYPD5	0.959323	2.41986e-44	CLDN3	0.511009	4.50382e-137	FST	0.885647	7.41237e-41	MZB1	2.23841	6.6421e-108
FTL	0.84198	9.10564e-94				NEFL	0.59501	1.00711e-75	ELOVL4	0.652035	2.77776e-72	CDH5	0.522163	1.51409e-56	WARS	1.39221	8.99165e-81	KRT10	0.639579	2.46291e-24	TNFRSF19	0.532006	6.8023e-49	RNF223	0.30528	2.25246e-43	PPP1R1B	1.01234	1.02468e-135	MMP10	1.12042	2.35717e-37	FAM46C	0.937488	5.60578e-76
DCD	0.575791	2.27519e-91				TXN	0.665453	1.93773e-65	S100A7	1.36548	4.46241e-72	COL4A2	1.14859	2.41347e-53	GBP5	0.506616	1.65161e-75	COL3A1	0.691796	3.46539e-24	KRT2	2.722	1.78803e-46	ACP7	0.523964	1.03587e-42	KCNN4	1.0876	1.63193e-125	PTGS2	0.694206	8.93712e-35	IRF4	0.705105	5.91493e-62
PLA2G2A	0.860023	3.92446e-90				KRT5	0.475584	6.01675e-65	KRTDAP	1.34536	1.94885e-69	COL6A2	0.922373	4.40332e-53	CCL5	0.788423	2.72389e-70	SFRP2	0.702743	2.57018e-23	KRT1	2.00524	2.23391e-44	LCE3A	0.292642	2.31924e-40	STAC2	1.61099	2.01824e-123	P3H2	0.589292	3.08172e-34	SPAG4	0.572788	8.61471e-58
WISP2	0.919934	9.07372e-87				S100A2	0.59429	5.07929e-62	SERPINB4	1.2657	1.59962e-68	LOXL2	0.695402	1.6798e-51	IL4I1	0.427375	1.52603e-68	DCN	0.699559	5.05934e-23	KRT10	1.96166	2.82601e-44	CALB2	0.782407	3.92121e-40	FAM189A2	0.654375	2.94505e-123	LAMB3	1.48991	2.36124e-33	CPNE5	0.505415	1.5948e-52
FBLN1	0.825779	1.72238e-84				YWHAZ	0.509309	1.21236e-59	CASP14	1.27142	1.40164e-67	COL6A1	0.977519	2.23538e-51	CD3D	0.471337	3.6727e-66	C3	0.777662	8.98938e-23	DAPL1	0.614252	6.64239e-44	HEPHL1	0.671289	5.0805e-40	ATP6V0A4	0.625561	2.25918e-122	S100A2	1.03422	1.69818e-32	PIM2	1.46187	4.87385e-52
C1R	0.699559	7.17654e-83				IGFBP2	0.629319	3.89065e-59	SERPINB3	1.45657	2.00838e-67	FN1	1.01875	2.98034e-51	IRF1	0.838191	5.66229e-65	CST3	0.571985	6.44654e-22	SLC16A10	0.410882	4.61121e-42	DSC2	1.30283	2.6836e-38	ZG16B	1.45781	4.81087e-119	SERPINE2	1.13679	2.96185e-32	SEL1L3	0.926402	1.00765e-45
RNASE1	0.751592	4.07682e-80				FGFBP1	0.656704	7.99154e-59	GLTP	0.974333	3.6049e-64	RAMP2	0.501097	3.38299e-51	TRIM22	0.614081	1.25165e-62	CFD	0.679775	1.7996e-21	AADACL2	0.522277	3.39128e-40	SPRR1B	1.11081	2.91762e-36	SPDEF	0.557755	3.50606e-118	ITGA6	1.19228	9.19597e-32	MEI1	0.450395	5.06749e-39
THY1	0.687008	1.05067e-79				LAD1	0.610968	7.79772e-58	EPHX3	0.577973	5.75777e-63	VIM	0.815472	3.13528e-48	APOL1	0.773885	5.1825e-61	COL1A2	0.600797	3.93015e-21	CDHR1	0.959826	8.88418e-39	IL1RL1	0.496157	7.49319e-36	WNK2	0.514332	1.30163e-114	ODC1	1.19274	4.1324e-31	JCHAIN	3.36838	2.2264e-37
CFD	0.727677	6.32153e-78				SYT8	0.417287	4.21803e-54	GRHL1	0.705851	7.81349e-63	MMP11	0.508325	9.2257e-48	LTB	0.585782	4.06957e-60	C1R	0.622254	1.95121e-19	CACNB4	0.264769	4.62789e-38	UPP1	1.02584	8.80155e-36	KRT19	1.90221	1.53257e-114	MMP1	1.54303	5.28637e-31	CD38	0.470504	1.39009e-35
MMP2	0.756763	4.54102e-72				YWHAQ	0.505828	5.88217e-54	ELOVL7	0.652393	9.23483e-63	MMRN1	0.501892	1.45565e-47	MMP9	1.15517	6.8811e-60	IGFBP4	0.647006	5.5303e-19	CHP2	0.366255	6.73507e-37	FAM25C	0.602664	2.27488e-35	SERHL2	0.566444	5.34213e-108	COL22A1	0.274263	5.90911e-31	DPEP1	0.375723	2.25195e-30
SEPP1	0.687344	2.32964e-71				GSTP1	0.439587	3.395e-52	TGM1	1.08031	2.21706e-62	SPARC	0.840461	3.88674e-46	CD83	0.531152	4.80749e-59	FBLN2	0.615875	1.08124e-18	BLMH	1.23743	4.90976e-36	ANXA1	1.30848	1.03901e-34	LTF	1.83526	1.46174e-107	IL1R2	0.590528	5.58852e-30	FKBP11	0.600063	7.18058e-29
CTSB	0.547604	3.59872e-69				S100A16	0.506134	1.1297e-51	SULT2B1	0.694399	7.55112e-62	LGALS1	0.850473	6.03213e-46	TAP1	0.887344	1.32161e-58	CCDC80	0.607878	1.24935e-18	DSC1	1.07215	1.88022e-35	NPTX1	0.820483	3.20515e-34	RHPN2	0.534939	2.73032e-107	CXCR1	0.273237	5.91177e-30	PTP4A3	0.58218	3.82023e-27
FSTL1	0.643351	1.32856e-66				SPINK6	0.757373	1.62274e-51	GJA1	0.964142	2.14265e-60	POSTN	1.0682	4.46277e-45	HAPLN3	0.564004	1.48865e-58	COL6A1	0.552532	3.91867e-18	SLURP1	1.21534	2.17764e-34	CSTB	1.13729	3.58865e-34	KRT8	0.949543	1.37636e-105	COL17A1	1.16445	6.02728e-30	ITM2C	1.12888	4.67322e-27
NNMT	0.599655	4.11637e-66				PCDH7	0.459139	1.72128e-51	DEGS2	0.751779	9.46115e-60	TFPI	0.477648	1.13287e-44	IL7R	0.60688	3.3286e-57	LOR	0.395747	1.16324e-17	HAL	0.767171	1.20433e-33	SPINK5	1.3367	1.16368e-33	SAA1	1.03324	5.36543e-105	AREG	0.701824	6.38513e-30	ST6GAL1	0.592896	2.63508e-25
AEBP1	0.668795	8.05802e-66				EPGN	0.465714	1.78954e-51	RDH12	0.506238	5.45042e-59	COL5A3	0.795099	1.50312e-44	C15orf48	0.48095	8.77541e-57	RNASE1	0.602014	3.74151e-17	CASP14	1.24555	2.30682e-33	FAM25G	0.60953	1.36639e-33	CA6	0.983854	3.91255e-102	MT2A	1.12916	3.00705e-28	ZBP1	0.278346	2.25278e-24
COL1A2	0.558797	1.63117e-65				KRT75	0.758934	2.76409e-50	CYSRT1	0.64068	2.9019e-58	PECAM1	0.748457	7.24318e-44	BATF	0.317665	8.89108e-57	CXCL14	0.490439	1.24074e-16	TGM3	0.415585	1.65252e-32	S100A8	0.716664	8.97131e-33	C2orf82	1.1735	8.94333e-101	F3	0.935644	1.06845e-26	CD27	0.442304	2.56516e-23
FBN1	0.662042	4.85734e-65				AQP3	0.554563	4.13421e-50	PLBD1	0.669677	7.22367e-58	COL18A1	0.823148	2.7508e-42	B2M	0.608731	1.44394e-55	C1S	0.542801	1.80019e-16	GATM	0.400092	2.82222e-32	ARRDC4	0.907578	1.79787e-32	SCGB1D2	0.924154	3.90216e-100	PFN1	0.664171	2.84724e-26	SLAMF7	0.751547	9.91388e-22
FTH1	0.59324	1.07643e-62				FAM213A	0.559113	4.1402e-47	PERP	0.715003	9.3257e-58	COL1A1	0.821537	3.51917e-41	HLA-DQA1	0.919915	3.87217e-55	FBN1	0.599051	5.90349e-16	ATP10B	0.342158	3.06885e-32	ERO1A	0.955845	3.3601e-32	EPCAM	0.732409	2.06925e-99	ITGB6	0.694615	5.61429e-26	TXNDC5	0.268074	2.41355e-21
C1S	0.556837	1.95452e-61				FABP5	0.655944	7.29412e-46	DSP	0.782424	1.05231e-57	EVA1B	0.525587	8.07492e-41	FAM26F	0.533748	7.40284e-55	THY1	0.519376	7.85375e-16	SLC52A1	0.285655	4.08978e-31	EPS8L1	0.751085	4.35371e-32	PROM1	0.476926	5.66863e-97	PLEK2	0.623329	8.75549e-26	XBP1	2.40297	5.37949e-21
CD74	0.518136	2.80116e-59				LDHA	0.418237	1.54027e-45	KRT80	0.90468	1.18853e-57	CRIP2	0.638766	6.17167e-40	OAS2	0.539861	1.21034e-54	CXCL12	0.565735	4.33127e-14	HOPX	1.37008	1.98131e-30	PTHLH	0.765768	8.22822e-32	SCGB2A2	2.45736	2.59144e-96	NRG1	0.507297	2.68046e-25	SEC11C	1.32318	1.87223e-20
SERPINF1	0.605879	1.68414e-56				CLCA2	0.513908	1.11666e-43	DSG1	1.01951	2.2248e-57	VWF	0.790733	6.29041e-40	CD7	0.455127	2.15516e-54	RPL28	0.331928	5.55269e-14	RORA	0.852007	6.43466e-30	IGFN1	0.266065	1.7393e-31	AQP5	1.94865	2.10981e-91	ACTB	0.571037	4.31208e-25	SCAMP5	0.458543	1.8757e-19
COL1A1	0.465047	5.16493e-54				TRIM7	0.381472	2.07723e-42	LGALS7B	0.757504	3.5039e-57	COL5A2	0.763713	2.82568e-39	SERPINA1	0.482641	3.98113e-54	AEBP1	0.549703	6.10096e-14	FGFR3	0.953984	2.35009e-29	TMPRSS11D	0.46476	8.50761e-31	FOXI1	0.405594	7.15442e-89	PLAU	0.970209	9.8248e-25	SSR4	1.95998	1.28359e-17
PSAP	0.475429	9.99633e-54				SERPINB1	0.623088	1.45399e-41	FABP5	0.841262	5.93186e-57	EGFL7	0.597546	4.02065e-38	EPSTI1	0.473994	5.16008e-54	WISP2	0.518438	7.60711e-14	LOR	1.41376	5.29054e-28	DSG3	0.910025	1.1765e-30	ADCY8	0.286619	4.72323e-88	ACTN1	0.775667	3.47331e-24	HERPUD1	1.34406	2.88518e-17
CD63	0.471367	5.93929e-51				PRSS3	0.392282	1.02385e-40	LGALS7	0.747815	8.46844e-56	GRAP	0.305771	4.20572e-38	CD53	0.559202	8.56712e-54	MFAP4	0.395595	2.2679e-12	GAN	0.577438	2.25083e-27	KRT6C	0.721918	2.36512e-30	MELTF	0.952554	6.94921e-87	SCG5	0.297818	1.20425e-23	CCL19	0.707177	2.28214e-16
HTRA3	0.600686	1.10042e-48				FSCN1	0.471892	2.62807e-40	SERPINB11	0.495754	8.96522e-56	BGN	0.690427	2.65456e-37	GBP4	0.359509	1.5521e-53	NNMT	0.519585	5.21452e-12	FCGBP	0.59977	4.51888e-27	SBSN	1.05774	3.37767e-30	CRACR2B	0.65454	3.77558e-86	TNC	1.05012	2.95947e-23	CADM1	0.393704	3.05686e-16
HLA-DRA	0.425407	2.73741e-47				MAPK6	0.462028	3.88367e-40	S100A9	0.742361	1.50731e-55	CLEC14A	0.401794	2.76227e-37	UBE2L6	0.625698	1.21281e-51	COL6A2	0.453274	1.06083e-11	ASPN	0.330868	9.46803e-27	KRT6A	0.694004	3.39878e-30	SAA2	0.80451	3.23613e-85	PHLDA1	0.781835	5.75048e-23	HLA-B	0.996468	1.79686e-14
COL3A1	0.438157	7.27419e-47				PITX1	0.370615	4.37266e-40	CALML3	0.933251	3.06804e-55	COL4A1	0.932633	4.48904e-36	ICOS	0.286283	1.23461e-51	FBLN1	0.501892	1.37107e-11	EPHB6	0.633315	2.52815e-26	CNFN	1.74099	1.03787e-29	HMGCS2	0.387937	1.63164e-82	PTHLH	0.667306	7.34076e-23	SDF2L1	0.880824	1.85598e-14
CD14	0.590727	7.83433e-44				S100A9	0.497965	5.84073e-40	DMKN	1.09232	3.23647e-55	ITGA1	0.470318	2.85481e-35	ITGB2	0.615787	2.50577e-51	VIM	0.43119	1.41074e-11	RDH12	0.550027	4.77417e-26	IL1RN	0.954455	1.11895e-29	GRIA2	0.314995	2.81547e-81	TNFRSF12A	0.662695	2.25891e-22	BTG2	0.812746	1.89925e-14
SPARC	0.405441	7.88977e-42				S100A11	0.412196	7.62782e-40	CALML5	1.53239	8.20291e-55	SPON2	0.621711	6.38018e-35	GBP2	0.625065	1.62993e-50	CLU	0.458883	7.25131e-11	CD36	1.01612	6.62988e-26	RNASE7	0.749746	1.58585e-29	NPY1R	0.48626	3.03856e-79	ITGA3	0.653502	1.79822e-21	COL6A6	0.293131	2.68184e-14
MFAP5	0.426295	4.29694e-41				F12	0.373166	1.20241e-39	LY6G6C	0.997596	1.01443e-54	HSPG2	0.697593	8.91019e-35	STAT1	0.793427	1.79958e-50	PSAP	0.394286	8.80821e-11	DMKN	1.08216	1.01258e-25	KLK6	0.637292	3.21126e-29	ATP1B1	1.75508	4.80571e-76	ACTG1	0.496639	2.02843e-21	C1QB	0.895315	4.28235e-14
HLA-DPA1	0.345293	1.93507e-38				S100A10	0.408397	1.71247e-39	LYPD3	0.922636	1.75526e-54	COL3A1	0.84558	1.6988e-34	IL21R	0.300203	5.48969e-50	HTRA1	0.445241	1.26208e-10	CXADR	0.722482	4.69404e-25	SCEL	0.570581	4.32753e-29	ROPN1B	0.392883	1.04058e-75	IL1A	0.45864	2.4733e-21	CYBA	1.09168	7.35129e-14
SOD2	0.503986	9.66572e-38				DSC2	0.637632	4.53719e-39	GJB6	0.854731	1.91883e-54	TBX1	0.308194	2.2531e-34	LAP3	0.909934	1.2447e-49	COL6A3	0.487606	2.10472e-10	CLEC2B	0.634043	6.84993e-25	KRT17	0.697644	1.32832e-28	PPARGC1A	0.415588	6.69239e-74	FLNA	0.614163	4.0173e-21	SIL1	0.649806	1.45876e-13
LUM	0.374391	5.32493e-37				KRT16	0.418402	7.46081e-39	SDR16C5	0.741861	8.74207e-54	COL5A1	0.79288	3.14665e-34	CD52	0.823272	1.6356e-48	PCOLCE	0.404328	7.42061e-10	TMEM45A	1.29242	1.63119e-24	BNIP3	0.802519	2.41364e-28	ELF5	0.455934	7.18654e-73	PSMD2	0.74261	4.19798e-21	GPR183	0.420692	1.46082e-13
S100A4	0.401845	1.71055e-36				SUB1	0.457239	8.01004e-39	PLA2G3	0.446461	1.48557e-53	LAMA4	0.508273	3.61327e-34	CTLA4	0.280245	5.19832e-48	VCAN	0.475438	7.42502e-10	LGALS7	0.752875	1.1129e-23	IVL	0.955854	2.75639e-28	SLC2A4	0.312351	1.34786e-72	MYH9	0.576423	5.60675e-21	TP53INP1	0.665275	1.70622e-13
HTRA1	0.388857	3.67833e-36				RAN	0.464153	8.62079e-39	WFDC5	0.549409	2.09266e-53	FLT4	0.322782	3.74321e-34	PSMB9	0.586127	6.37918e-48	SLIT3	0.3842	7.75595e-10	SLC44A5	0.261283	1.21347e-23	CSTA	0.91067	3.24363e-28	SLC13A2	0.381655	2.10768e-72	SERPINB2	0.790471	8.61382e-21	TXNDC11	0.844406	2.68321e-13
CD248	0.510737	1.07098e-35				PKP1	0.482036	1.2163e-38	JUP	0.630866	2.65179e-53	ID3	0.537699	1.42401e-33	IL2RB	0.441245	1.89044e-47	RPS11	0.283898	1.19783e-09	LONRF1	0.311608	1.65491e-23	TMEM40	0.746268	4.68312e-28	AZGP1	1.54064	3.59846e-72	S100A10	0.603263	3.59434e-20	AKNA	0.568689	4.76863e-13
CXCL14	0.360473	1.98795e-35				C1QBP	0.463313	3.57373e-38	GJB2	0.780275	2.92127e-53	TIE1	0.294708	2.59138e-33	MMP12	0.26264	5.02062e-47	S100A4	0.401336	1.49155e-09	CALML5	1.5104	2.0438e-23	GSDMA	0.642173	6.63815e-28	KCNK5	0.616972	6.00996e-72	OCIAD2	0.681311	4.51131e-20	RARRES2	0.714089	5.59323e-13
CST3	0.336766	3.47953e-35				SERPINB5	0.469162	3.83223e-38	MUC15	0.347268	9.59972e-53	COL1A2	0.763531	2.72883e-33	CD2	0.575027	7.69924e-47	PLPP3	0.433923	1.60694e-09	LGALS7B	0.727476	3.54606e-23	SLPI	1.04701	1.48556e-27	TMPRSS2	0.304987	7.96795e-72	ITGB4	0.803216	5.98366e-20	C1QA	0.978498	8.95033e-13
IFITM3	0.352654	5.01797e-34				KRT17	0.504763	4.40093e-38	TMEM45B	0.532117	1.4129e-52	NREP	0.429841	2.12938e-32	CD8A	0.340299	7.90522e-47	CD74	0.485592	2.59593e-09	ELOVL4	0.520568	4.85392e-23	PI3	1.20456	1.06435e-26	PIP	2.90613	5.55726e-69	CDCP1	0.57874	6.33857e-20	HSPA13	0.368387	1.13695e-12
MT-ND3	0.250273	6.85959e-34				NELL2	0.509072	6.58879e-38	NCCRP1	0.891446	4.75089e-52	PLXND1	0.542506	2.27075e-32	HLA-DQA2	0.766885	1.86192e-46	SPARC	0.357785	7.70876e-09	FLG2	1.06152	2.01715e-22	PNLIPRP3	0.358583	1.72382e-26	NCALD	0.65436	3.40876e-68	CXCL8	0.255033	1.86447e-19	CD79B	0.280577	1.58194e-12
LRP1	0.465984	1.17304e-33				BNC1	0.410565	8.30362e-38	PLA2G4D	0.532064	1.70939e-51	TWIST2	0.512029	3.50502e-32	RNF213	0.789174	5.66769e-46	BGN	0.370468	1.1819e-08	GATA3	0.465749	6.43737e-22	KRT16	0.56556	2.26778e-26	ATP6V1B1	0.446071	4.60309e-66	HMGA2	0.264556	4.73799e-19	UBE2J1	0.594075	3.76773e-12
SFRP2	0.559826	2.84634e-33				NPM1	0.479158	1.04509e-37	CSTA	1.22807	9.21596e-51	S100A4	0.670697	1.00492e-31	SPOCK2	0.365458	1.22821e-45	FBLN5	0.276261	1.65542e-08	IFI27	0.714648	7.22112e-22	PERP	0.616244	2.94915e-26	SYNM	0.540868	1.98501e-65	AMIGO2	0.349623	2.48958e-18	CECR1	0.565326	4.94247e-12
HLA-DPB1	0.319046	1.13021e-32				GJB2	0.455394	1.22721e-37	ALOX12B	0.609181	1.50678e-50	ENG	0.768944	1.01273e-31	IL32	0.75722	2.22414e-45	MMP2	0.33522	1.78839e-08	HLF	0.261954	1.34935e-21	MXD1	0.583519	5.97279e-26	SFRP1	1.40086	5.06699e-65	FSTL3	0.447029	3.13136e-18	HLA-C	0.919457	6.28683e-12
PCOLCE	0.420679	1.43698e-31				HSPA8	0.386025	6.63569e-37	DEFB1	0.639568	3.40692e-50	PLVAP	0.722923	1.05117e-31	CCR7	0.530475	4.71118e-45	FTL	0.310747	3.94521e-08	SLC6A9	0.313481	3.01575e-21	S100A7	0.881778	6.62208e-26	SLC12A2	2.03536	4.36615e-64	KIAA1644	0.273793	4.68998e-18	FAM20C	0.652805	1.46086e-11
VIM	0.316987	2.06445e-30				DSC3	0.451234	1.47988e-36	PDZK1IP1	0.665005	4.914e-50	ANGPT2	0.281001	1.0885e-31	P2RY13	0.258145	5.98433e-45	SEPP1	0.383983	5.24968e-08	NIPAL2	0.411704	9.21639e-21	KRT6B	0.592916	8.0002e-26	LRRC26	0.336601	1.34454e-62	FERMT1	0.517979	9.29717e-18	C4B	0.514575	1.88035e-11
CTSK	0.524764	3.24688e-30				RRM2	0.39538	1.60086e-36	BPIFC	0.351885	1.58289e-49	NID1	0.54751	1.45439e-31	NKG7	0.433269	9.80745e-45	CCL19	0.491064	6.16515e-08	QPCT	0.430746	1.48966e-20	RHCG	1.07891	1.41572e-25	GRB14	0.31966	3.93065e-59	PXN	0.631698	1.21116e-17	SLC17A9	0.310692	3.37123e-11
PLTP	0.518809	4.00863e-30				TNNI2	0.320589	2.75408e-36	PKP1	0.716408	5.90939e-49	GREM1	0.425621	3.42427e-31	ISG15	0.728133	2.00972e-44	SOD3	0.45939	7.72107e-08	DEGS1	0.742249	2.0967e-20	YOD1	0.633245	2.16705e-25	SLC26A2	0.83384	6.03138e-57	DST	0.634495	2.68641e-17	PLD3	0.76156	3.80327e-11
C3	0.38616	3.84256e-29				DSP	0.482331	3.88444e-36	CLDN1	0.704744	5.91723e-49	ROBO4	0.299765	3.60251e-31	HLA-A	0.675924	3.03827e-44	SERPINF1	0.410412	1.11589e-07	EXPH5	0.450124	2.25059e-20	S100A9	0.640155	3.2069e-25	NDRG2	1.01396	1.20514e-56	GJB3	0.476153	2.86263e-17	P2RY8	0.260945	4.28606e-11
COL6A3	0.343134	1.29998e-28				NUDT8	0.368514	4.40911e-36	DYNLL1	0.608775	8.13953e-49	ESAM	0.376086	9.64533e-31	TRAF1	0.325468	3.62639e-44	HLA-DRA	0.379603	1.52099e-07	ALDH2	0.666947	3.67853e-20	TRPV3	0.546101	4.78225e-25	S100A1	0.342567	6.23346e-56	COL7A1	0.821149	3.988e-17	B2M	0.62061	5.75216e-11
CXCL12	0.466941	1.35865e-28				AMD1	0.421776	2.20342e-35	SPRR1B	0.977902	5.69826e-48	WNT5A	0.544256	1.19483e-30	GZMB	0.432905	4.80207e-44	HLA-DPA1	0.408367	2.7816e-07	PHGDH	0.413472	3.93847e-20	ESYT3	0.316905	1.33666e-24	TSPAN8	0.340481	1.02074e-55	NTM	0.252931	4.21873e-17	SYVN1	0.524233	6.386e-11
SLIT3	0.370991	4.5832e-28				MRPL20	0.383171	3.70338e-35	RPTN	0.394435	6.72832e-48	TGFB1I1	0.446463	3.7812e-30	TAPBP	0.80945	7.77166e-44	CFH	0.457538	3.41133e-07	LCE1B	0.324619	8.09176e-20	GJB2	0.657424	2.30733e-24	ATP2A3	0.784204	1.42887e-54	C16orf74	0.359144	4.6859e-17	CD3D	0.374646	8.5895e-11
CLU	0.373855	4.97342e-28				TUBB2B	0.348371	5.45278e-35	SBSN	1.21701	9.82212e-48	ITGA9	0.299941	3.92569e-30	TAP2	0.559667	1.52767e-43	AQP1	0.521068	4.78285e-07	KRTDAP	1.12791	1.36696e-19	ZNF426	0.354446	5.50644e-24	PLA2R1	0.986462	1.79948e-54	TGFBI	0.86925	8.77736e-17	IKZF3	0.301467	1.40969e-10
CD81	0.330706	5.6701e-28				IGFL1	0.534553	7.5598e-35	LGALSL	0.766175	2.61766e-47	LUM	0.925907	5.84359e-30	APOBEC3G	0.345946	6.00657e-43	LRRC15	0.276517	4.84133e-07	KRT9	0.340644	2.34371e-19	LCE3D	1.79057	1.07489e-23	KRT18	1.22256	3.2373e-53	PKM	0.503758	1.22418e-16	ST6GALNAC4	0.744911	1.42559e-10
SOD3	0.450429	9.62719e-28				HSPH1	0.364197	4.97878e-34	ZNF750	0.513795	1.19484e-46	PTRF	0.592302	8.56585e-29	CTSC	0.749441	6.03496e-43	IGFBP7	0.396472	6.42886e-07	ITM2B	0.606196	2.5556e-19	CD24	0.805127	1.3341e-23	ARFGEF3	0.252493	2.46181e-52	LGALS9B	0.283851	1.27857e-16	SPCS3	0.82256	2.18987e-10
TIMP2	0.426161	2.41221e-27				GJB6	0.424678	2.87829e-33	TMEM184A	0.454955	1.73184e-46	EGFLAM	0.307828	1.41497e-28	SECTM1	0.561413	7.42458e-43	TPSB2	0.376193	7.75848e-07	IL20RB	0.441919	3.34205e-18	FCHSD1	0.639792	1.50257e-23	MUCL1	3.12015	8.38071e-51	KIF4A	0.283234	1.72267e-16	CD74	0.995489	2.22508e-10
LGALS1	0.326032	4.39211e-27				ANXA1	0.526229	1.3268e-32	TMEM40	0.643458	5.77578e-46	LAMC1	0.436463	3.45629e-28	CST7	0.406465	1.17375e-42	CD99	0.339766	1.63842e-06	RALGPS2	0.379851	3.34751e-18	EHF	0.479603	1.85864e-23	FMO5	0.38009	9.29006e-51	PKMYT1	0.315789	4.27041e-16	MPEG1	0.640022	2.44867e-10
C1QB	0.432538	9.29664e-26				THBD	0.425455	1.85941e-32	POF1B	0.630496	7.73467e-46	OLFML2B	0.509762	3.50987e-28	IFIT3	0.494729	1.26538e-42	HLA-DPB1	0.400572	1.8825e-06	SLC47A2	0.313416	3.7475e-18	LCE3E	1.29358	3.75253e-23	SOX9	1.00527	8.72735e-50	FSCN1	0.577062	8.3614e-16	CD3E	0.335408	2.75193e-10
THBS2	0.378429	2.08383e-25				PLK2	0.429219	5.27205e-32	KRT16	0.60911	9.01527e-46	APCDD1	0.605354	3.64515e-28	HLA-B	0.665497	3.77825e-42	APOE	0.422882	2.02366e-06	SERPINA12	0.274567	4.15836e-18	RNF222	0.296984	8.31661e-23	MFSD4A	0.303415	1.0305e-49	KRT5	0.476139	8.38547e-16	IL10RA	0.554649	3.33709e-10
MYL9	0.472821	2.12492e-25				DSG3	0.496317	1.00295e-31	SPRR3	0.301814	1.37994e-45	SOX18	0.360248	5.33538e-28	HCK	0.508604	4.48744e-42	DAB2	0.30015	1.3702e-05	DSP	0.640617	4.33488e-18	SPRR1A	1.07077	5.28709e-22	STK32A	0.298606	4.07536e-47	TGFA	0.377117	8.39875e-16	GLCCI1	0.508185	3.63233e-10
CYP1B1	0.298132	2.76942e-25				NPTX1	0.542563	2.35331e-31	KLK5	1.11932	2.28329e-45	KANK3	0.286978	7.93993e-28	CCL4	0.269006	7.87014e-42	ACKR1	0.270721	1.57482e-05	KRT78	0.465851	6.22099e-18	KLK7	0.846156	5.80695e-22	MGP	1.11978	4.95791e-47	VEGFC	0.290727	8.80358e-16	SRGN	0.699595	4.67893e-10
TAGLN	0.578709	2.97328e-25				HINT1	0.387699	2.61492e-31	CERS3	0.596254	2.91818e-45	RHOJ	0.267871	1.11276e-27	PSME2	0.713435	2.39937e-41	CD63	0.298298	1.79837e-05	LY6G6C	0.618264	1.29017e-17	TGM1	0.791472	1.58275e-21	WFDC2	0.265645	1.13743e-46	PHLDA2	0.541544	1.65597e-15	PRDX4	0.964135	5.05509e-10
C1QA	0.407931	4.05793e-25				SFN	0.377753	2.87168e-31	CST6	0.907064	3.66792e-45	MCRIP1	0.387203	1.21839e-27	CXCL13	0.4948	8.7386e-41	SNED1	0.297253	2.57549e-05	CENPP	0.299941	2.37286e-17	SCNN1D	0.343671	3.81508e-21	SMIM22	0.260922	2.43107e-46	CYP27B1	0.386702	1.81296e-15	POU2F2	0.376543	5.57107e-10
PTGIS	0.260415	6.88367e-25				RHOD	0.384551	4.44959e-31	ALDH3B2	0.520337	8.17038e-45	COL6A3	0.660594	1.244e-27	COTL1	0.874551	9.05939e-41	GNAI2	0.27102	3.42122e-05	WFDC5	0.483015	2.4377e-17	CYSRT1	0.452772	4.53385e-21	INHBB	0.494821	3.8882e-46	TNS4	0.696855	2.14881e-15	CCL18	0.502324	8.75432e-10
HLA-E	0.300584	7.08008e-25				KRT6C	0.385279	2.29452e-30	CASZ1	0.343553	1.52005e-44	EHD2	0.481357	1.56949e-27	CXCR3	0.273273	2.88871e-40	CTSK	0.392957	6.2682e-05	ARG1	0.605062	2.49936e-17	CPA4	0.560244	4.54001e-21	SELENBP1	0.619979	5.17164e-44	ANXA3	0.58715	2.50867e-15	FUT8	0.337967	9.50452e-10
DIO2	0.435731	9.51251e-25				PFN2	0.360577	3.87984e-30	KLK7	1.49456	1.74002e-44	SERPINH1	0.553513	2.99328e-27	SAMHD1	0.514119	4.09177e-40	SERPING1	0.317822	6.27516e-05	DGAT2	0.574326	3.63178e-17	CDSN	1.21261	6.66527e-21	APOD	0.942321	8.91325e-44	RHOB	0.543249	3.54016e-15	JAK3	0.497796	1.23165e-09
ACKR3	0.462726	5.97962e-24				SLC39A6	0.442456	4.08836e-30	UNC93A	0.259795	1.81209e-44	LYVE1	0.256852	3.63819e-27	BST2	0.628247	6.9628e-40	CD81	0.290025	9.32197e-05	PTPN3	0.301982	5.18466e-17	IL36RN	0.602459	1.16326e-20	RNF152	0.711699	5.816e-43	PRNP	0.593636	6.26869e-15	RPN2	0.835497	1.37676e-09
COL6A2	0.253354	6.72682e-24				MDFI	0.306443	4.4402e-30	SPINK7	0.4276	4.11798e-44	CD93	0.649484	5.23365e-27	CD6	0.408979	6.9828e-40	DPYSL2	0.316198	0.000101772	GGCT	0.682403	1.23271e-16	KLK5	0.69288	6.02517e-20	TMEM213	0.300714	8.7018e-43	CDC20	0.458334	1.22327e-14	CD163	0.505694	1.52692e-09
CD99	0.316218	9.40134e-24				EIF5A	0.344323	4.47375e-30	SCD	0.566488	6.06776e-44	FKBP10	0.465488	5.60565e-27	PTPRC	0.58425	1.18699e-39	GLTSCR2	0.275467	0.000279695	MPP7	0.462042	1.75185e-16	HK2	0.843648	2.56055e-19	NBEA	0.321637	2.59753e-42	DFNA5	0.298478	1.85205e-14	SOD3	0.769818	2.77476e-09
TNC	0.375672	1.3447e-23				CSTB	0.655745	5.09845e-30	KLF4	0.598898	1.15904e-43	PDGFRB	0.569542	8.68691e-27	TNFRSF4	0.28438	1.99867e-38	PI16	0.321969	0.000294449	PERP	0.529853	2.13554e-16	NCCRP1	0.542007	4.50072e-19	TBX3	0.520104	6.02818e-41	ANXA2	0.464671	1.92015e-14	SRPRB	0.634911	3.101e-09
IGFBP7	0.365976	1.07161e-21				IL1RN	0.604045	6.98916e-30	KLK6	0.631647	2.09502e-43	SELM	0.457173	3.83947e-26	GNLY	0.340133	2.75667e-38	HLA-E	0.281475	0.000321412	KCNK7	0.358279	4.03436e-16	SPRR2A	1.13182	4.89342e-19	CEACAM1	0.314875	1.95063e-40	KCNMA1	0.270285	2.19521e-14	CORO1A	0.518233	4.10306e-09
PLPP3	0.401571	1.78716e-19				TUBB4B	0.363679	7.20445e-30	WFDC12	0.671844	8.85515e-43	BMP1	0.431556	6.1654e-26	ACTB	0.36035	6.6771e-38	METTL7A	0.275879	0.000444601	HLA-DQB2	0.347474	7.74181e-16	PLA2G4E	0.46624	1.32732e-18	DCD	2.83105	2.35112e-40	RTKN	0.31443	2.34598e-14	CD209	0.506809	4.87977e-09
VCAN	0.377693	2.72145e-18				DUSP7	0.340516	9.38528e-30	SERPINB13	1.13083	9.12154e-43	CD34	0.400285	3.2805e-25	HLA-DRA	1.18411	9.63729e-38	FKBP10	0.341434	0.000543781	PTPN13	0.458955	2.20718e-15	KRT80	0.561969	1.33302e-18	TFCP2L1	0.689501	3.73441e-40	SDC1	0.538017	2.68173e-14	ERLEC1	0.49567	5.00746e-09
APOD	0.476342	1.33915e-17				SLC7A1	0.380793	1.02023e-29	IGFL2	0.620587	1.09906e-42	KDR	0.295426	6.50644e-25	FCGR3A	0.503509	1.69759e-37	MPEG1	0.297176	0.0010311	DBI	0.612097	2.21421e-15	MBOAT2	0.532852	1.76141e-18	FBXO32	0.46228	1.02169e-39	ANXA8	0.643009	3.06545e-14	LILRB5	0.404163	5.37113e-09
SERPING1	0.35637	3.70383e-17				FAM83C	0.357839	1.97757e-29	PPL	0.759404	1.69865e-42	NFATC4	0.349468	7.63815e-25	SRGN	0.8616	3.86625e-37	IFITM3	0.27748	0.00112605	PADI1	0.327601	2.44927e-15	KPRP	1.04863	1.92867e-18	CNN1	0.471707	3.61647e-39	DUSP4	0.388308	4.18358e-14	PTGDS	0.555585	6.59637e-09
TNXB	0.254184	5.83426e-17				AKR1B10	0.437797	3.33105e-29	BSPRY	0.361803	4.55519e-42	OLFML2A	0.387669	3.13357e-24	IFIH1	0.329839	5.48732e-37	THBS2	0.250484	0.0013301	SCEL	0.612538	2.94711e-15	SDCBP2	0.501115	2.85342e-18	ELF3	0.412493	2.06175e-38	MET	0.294915	4.42569e-14	HLA-DPA1	0.782814	7.82169e-09
CTSD	0.315343	6.34636e-17				RANBP1	0.387006	5.93333e-29	SLC15A1	0.363926	9.70779e-42	HTRA1	0.6285	3.14973e-24	CYBB	0.635025	9.17266e-37	PLAC9	0.287369	0.00189352	ELOVL7	0.484098	3.67342e-15	ATP2C2	0.344083	3.10518e-18	PDE9A	0.292486	2.67163e-38	ANXA8L1	0.635399	1.10195e-13	IFI6	1.03014	8.3184e-09
DAB2	0.327383	1.02764e-16				PHLDA2	0.349292	6.6651e-29	EPS8L1	0.620961	2.88537e-41	TCF4	0.517201	3.57156e-24	PLAC8	0.251172	1.12043e-36	SELM	0.317284	0.00234352	WNT3	0.323529	4.25659e-15	EREG	0.478082	8.39609e-18	ATP1A1	1.26387	6.20737e-38	ENO1	0.434679	1.3274e-13	CD52	0.65964	8.76125e-09
CD163	0.326233	1.12741e-16				CDC20	0.363224	1.61195e-28	LYPD5	0.675274	5.10287e-41	ADAMTS2	0.46444	6.97405e-24	PSME1	0.59172	1.88195e-36	OLFML3	0.280829	0.00336128	CST6	0.852686	4.35257e-15	GPRC5A	0.355804	1.31886e-17	CHDH	0.289177	1.91506e-36	C1orf106	0.389135	1.43042e-13	SEPP1	0.808641	1.10427e-08
CYBRD1	0.318788	1.83457e-16				SERBP1	0.332739	1.83505e-28	IL36RN	0.752472	5.1732e-41	S100A13	0.411305	1.46897e-23	ETV7	0.274265	1.97204e-36	FMOD	0.334842	0.00394163	CAMK1D	0.339657	4.53528e-14	MYO6	0.443515	1.44835e-17	CRISPLD1	0.295078	5.43316e-36	ANXA1	0.611305	2.08668e-13	FGF7	0.411643	1.1419e-08
SCARA5	0.254744	2.71565e-16				MTCH2	0.339563	2.20556e-28	KLK12	0.43885	8.93733e-41	PMEPA1	0.57758	3.05196e-23	HLA-DQB1	0.391451	3.42197e-36	FGL2	0.305768	0.0115932	ALDH3A2	0.425791	4.54645e-14	KLK12	0.339929	1.4906e-17	PDCD4	1.15231	8.34929e-36	TAGLN2	0.490634	2.1593e-13	RNASE6	0.426663	1.2473e-08
C1QC	0.303877	4.14296e-16				URI1	0.340607	3.21541e-28	TRIM29	0.586513	1.17092e-40	WIPI1	0.328553	3.08285e-23	PRF1	0.265288	7.54923e-36	ANXA6	0.297788	0.0194395	PLA2G4F	0.412195	4.81458e-14	SPRR2G	1.17619	2.94464e-17	MT-CO1	0.713903	8.75388e-36	TNFRSF21	0.455026	2.18132e-13	APOL3	0.443165	1.36785e-08
FBLN2	0.302577	9.98924e-16				S100A8	0.352537	4.09164e-28	KRT17	0.676715	1.3513e-40	IL24	0.318741	3.27068e-23	HLA-DMB	0.776915	1.23776e-35	TXNIP	0.367511	0.0294344	KLF4	0.60702	5.23553e-14	TM4SF1	0.692697	3.42676e-17	CPE	0.802561	3.9906e-35	HN1	0.619994	3.11127e-13	F13A1	0.485553	1.42933e-08
FGF7	0.256221	1.4002e-15				SLC7A5	0.563908	4.68191e-28	PRSS27	0.269099	1.82009e-40	PFN1	0.309232	4.7818e-23	HLA-F	0.632119	1.27673e-35				DSC3	0.560576	1.80591e-13	S100A7A	0.721799	4.33166e-17	TIMP3	1.01024	1.24355e-34	SLC7A5	0.632905	4.16726e-13	PLCG2	0.430073	1.504e-08
FCGRT	0.295687	1.58158e-15				IGFBP3	0.444808	5.58411e-28	SPRR1A	1.15179	2.84379e-40	NBL1	0.497506	5.82275e-23	SELL	0.259082	2.69782e-35				CLDN1	0.600958	1.82899e-13	PPIF	0.833742	4.57658e-17	PLCB4	0.284496	1.82305e-33	SLC20A1	0.542806	4.46209e-13	SRPRA	0.609804	1.73586e-08
MT-ND5	0.264071	2.25441e-14				TXNDC17	0.413684	1.12568e-27	CWH43	0.498185	4.20643e-40	ADGRL4	0.309058	1.0819e-22	LCP2	0.488382	2.7861e-35				LIMCH1	0.265519	2.48995e-13	LYPD3	0.667991	4.89982e-17	TFAP2B	0.278482	2.34197e-33	CAPN2	0.572871	6.73201e-13	HLA-DMB	0.619431	2.54391e-08
PMP22	0.325757	2.31493e-14				SLC38A2	0.382051	1.28449e-27	CD24	0.814939	6.97037e-40	ZNF469	0.267437	1.18823e-22	XAF1	0.493967	4.87114e-35				IMPA2	0.495687	3.0639e-13	NPR2	0.364694	9.78393e-17	MYH11	0.570553	3.09888e-33	CAV1	0.563093	1.068e-12	FTL	0.75767	3.60723e-08
F13A1	0.315905	4.77638e-14				GAPDH	0.365327	1.3577e-27	IFFO2	0.575727	1.1336e-39	ADAMTS12	0.27607	1.52827e-22	IL2RG	0.31471	1.22409e-34				KCTD15	0.387701	3.46306e-13	CDA	0.551725	1.32173e-16	TRPV4	0.390439	3.53152e-33	ITGB1	0.569591	1.07735e-12	PSAP	0.680167	3.60756e-08
THBS1	0.328854	1.31462e-12				NQO1	0.37032	2.52679e-27	NDUFA4L2	0.734383	1.60318e-39	LAMB2	0.3832	1.70766e-22	ADGRE5	0.39254	1.28024e-34				CRYAB	0.435471	3.89806e-13	LYNX1	0.684588	1.56368e-16	FZD1	0.659966	5.37952e-33	NEFM	0.295627	1.27267e-12	CCDC88B	0.303391	4.13011e-08
COL15A1	0.355077	1.65855e-12				S100A14	0.357786	2.58823e-27	SQLE	0.612437	4.14375e-39	COL7A1	0.635294	2.5077e-22	ITGB6	0.557359	3.56938e-34				CYB5A	0.358879	4.65034e-13	VEGFA	0.540982	1.5778e-16	SORBS2	0.323794	8.97522e-33	BNC1	0.432744	1.43481e-12	STAB1	0.800967	4.19002e-08
LAPTM5	0.315094	1.73292e-12				PERP	0.370931	3.12635e-27	BNIP3	0.716189	4.25865e-39	PLXDC1	0.322398	4.68314e-22	TMSB4X	0.501418	5.2245e-34				ALDH3A1	0.270565	6.66566e-13	ENDOU	0.386034	2.14909e-16	C2orf40	0.34949	1.6808e-32	MMP9	1.29057	2.21971e-12	CTSZ	0.660294	5.38362e-08
MFAP4	0.266313	3.66423e-12				DCUN1D5	0.32389	7.89807e-27	SDCBP2	0.503345	4.56465e-39	APOLD1	0.255957	5.34406e-22	MX1	0.478191	5.76426e-34				SNX21	0.346484	6.93509e-13	VSIG10L	0.435114	2.60624e-16	CLDN7	0.470238	6.72955e-32	TMEM132A	0.328888	2.79664e-12	BST2	0.658296	5.60819e-08
PRSS23	0.274715	6.90725e-12				LGALS7B	0.301427	1.05098e-26	ATP2C2	0.323626	7.01865e-39	CALCRL	0.27285	5.68215e-22	PTPN7	0.269677	8.32223e-34				EMP2	0.588523	8.14076e-13	KLK13	0.35432	3.35853e-16	CX3CL1	0.525466	1.60862e-31	SPINK6	0.717967	2.87835e-12	FBLN1	0.770629	7.12055e-08
CEMIP	0.333214	1.5331e-11				EFNB1	0.335263	1.621e-26	RAB25	0.612768	7.42137e-39	VSTM4	0.286851	7.01811e-22	RUNX3	0.392955	1.93784e-33				C1orf68	0.2644	1.05964e-12	SREK1IP1	0.801145	4.13132e-16	PYGB	0.875533	2.18802e-31	PTK7	0.485796	3.05181e-12	CXCL12	0.707509	7.14685e-08
SELM	0.272423	4.43157e-11				EIF4EBP1	0.342892	1.81491e-26	S100A8	0.584316	2.22919e-38	CLEC11A	0.251132	7.9107e-22	SLAMF8	0.300009	3.13193e-33				SH3RF2	0.40292	1.11998e-12	HBEGF	0.384285	6.19338e-16	CHCHD10	0.963115	2.60137e-31	TXNDC17	0.570348	4.32382e-12	MS4A6A	0.655024	8.63533e-08
CCL19	0.397249	1.21237e-10				IGFL2	0.393801	2.18409e-26	KRT78	0.564692	2.7405e-38	CTGF	0.596201	9.46144e-22	HLA-DRB1	0.813663	3.57445e-33				ERBB3	0.454073	1.32416e-12	CLDN4	0.434405	9.49058e-16	GLS	0.998285	7.2454e-31	CARD10	0.328499	4.78792e-12	GMFG	0.674411	8.66319e-08
PRRX1	0.306544	1.66327e-10				PPP2R2C	0.310945	2.41531e-26	FAM84A	0.560909	5.47186e-38	ADGRF5	0.291524	1.26635e-21	IFI35	0.442445	7.57916e-33				DSG1	0.747676	1.53694e-12	GJB6	0.543409	1.73426e-15	CD59	0.924513	8.68897e-30	FGFBP1	0.626366	5.42194e-12	SPN	0.260092	8.67393e-08
NFIX	0.256234	4.25768e-10				MIB2	0.327873	3.38324e-26	SERPINB5	0.597889	8.59099e-38	COL12A1	0.487599	1.63331e-21	SNX20	0.266962	7.86989e-33				BPIFC	0.28976	3.46161e-12	PLA2G4D	0.450983	2.54843e-15	MATN2	0.476581	1.1015e-29	ANLN	0.318483	6.007e-12	GZMA	0.317239	1.13606e-07
LOX	0.272277	4.88219e-10				PKM	0.302844	3.75296e-26	SDR9C7	0.371623	1.84658e-37	PHC2	0.441621	1.72169e-21	SLA	0.311891	8.18847e-33				FLG	1.44984	4.01107e-12	PRDM1	0.470289	3.43224e-15	MT-ATP6	0.638146	1.21076e-29	WNT5A	0.413156	8.12554e-12	FNDC1	0.287635	1.24265e-07
STAB1	0.295397	6.2889e-10				TP63	0.385174	4.985e-26	CLIC3	0.668816	2.51795e-37	PXDN	0.424101	2.10734e-21	LCP1	0.877908	1.16104e-32				ASPRV1	0.629531	5.24321e-12	DSG1	0.574524	4.00495e-15	MT-CO3	0.463642	1.84522e-29	SLC38A1	0.440562	8.39476e-12	PBXIP1	0.485285	1.26884e-07
FAM20C	0.274847	6.57039e-10				CDA	0.403082	5.77222e-26	DUOXA1	0.528171	2.93142e-37	ADAM12	0.32372	2.24483e-21	IKZF1	0.369752	2.00628e-32				IDE	0.577235	5.60879e-12	LIPG	0.304661	5.81264e-15	MT-ND3	0.648758	4.70786e-29	FOS	0.603166	1.26276e-11	SEL1L	0.45912	1.57369e-07
CFH	0.270065	1.12839e-09				PGM2	0.280689	6.55628e-26	CTNNBIP1	0.517739	3.43425e-37	SHANK3	0.271782	2.26997e-21	CYTIP	0.251886	2.23801e-32				SPTBN2	0.417213	5.62537e-12	PPARD	0.368484	6.41164e-15	CAMK2N1	0.652791	6.66692e-29	UBA6	0.413187	1.31001e-11	FKBP2	0.720607	1.65312e-07
MGP	0.397852	5.03817e-09				MST1R	0.26122	7.40115e-26	PLA2G4E	0.484395	6.32549e-37	PRRX2	0.350083	2.89911e-21	HLA-DPA1	1.13766	2.59062e-32				IRX2	0.45644	7.5417e-12	ZFP36	0.50323	6.52948e-15	KIT	0.396366	2.37116e-28	EREG	0.36885	1.45137e-11	HLA-DQA2	0.436326	1.94868e-07
MS4A6A	0.263417	1.51105e-08				NSG1	0.338347	7.42495e-26	MBOAT2	0.616231	6.83907e-37	CYTH3	0.253443	5.83235e-21	TYMP	0.625181	5.34902e-32				CLIP4	0.316725	9.48364e-12	SDC1	0.61886	7.72514e-15	CGNL1	0.447088	2.38272e-28	LARGE2	0.390875	1.48318e-11	HLA-E	0.664939	2.24324e-07
RUNX1	0.288634	1.69737e-08				CCT8	0.330638	1.16547e-25	SPRR2E	1.77235	7.6718e-37	LAMB1	0.428509	8.54741e-21	CTSH	0.601216	1.11396e-31				HSPB1	0.559215	1.084e-11	SPNS2	0.372835	8.3223e-15	OGFRL1	0.637352	7.12202e-28	CLSTN1	0.5481	2.00841e-11	HSP90B1	0.704138	2.48763e-07
CTSZ	0.289094	3.91353e-08				PPIA	0.27204	1.19321e-25	DUOX1	0.453654	7.7259e-37	RHOC	0.468186	1.0719e-20	IL2RA	0.283796	2.2236e-31				SDR16C5	0.567551	1.29762e-11	DEFB1	0.573738	8.81148e-15	XBP1	0.796402	7.22065e-28	SOX15	0.412234	2.1225e-11	SERPINF1	0.639641	2.61405e-07
IFITM2	0.266952	1.27981e-07				MYC	0.320285	1.28354e-25	DEFB4A	0.411001	7.95002e-37	HYAL2	0.397598	1.65887e-20	ADAM8	0.281537	2.46958e-31				PROS1	0.284178	5.13258e-11	SPRR2D	1.19029	1.1697e-14	FGF7	0.418082	1.42863e-27	CAP1	0.446954	2.58525e-11	C1R	0.801213	2.6149e-07
OLFML2B	0.264606	1.64976e-07				NIP7	0.264637	1.65263e-25	CTC-518B2.8	0.270184	1.12776e-36	CRISPLD2	0.405982	1.8047e-20	IL10RA	0.430345	4.26309e-31				KLF5	0.471706	7.43264e-11	SPINK7	0.435702	1.49696e-14	NGFR	0.402608	6.25745e-27	RHOC	0.571969	2.70468e-11	MAPKAPK2	0.583006	2.61789e-07
LGMN	0.284774	1.20299e-06				FKBP1C	0.29223	4.23393e-25	MAL2	0.636655	1.12946e-36	RGS3	0.324173	1.85654e-20	UCP2	0.441412	5.76482e-31				TACSTD2	0.4998	8.38604e-11	CTSV	0.464646	1.62942e-14	GALNT7	0.464868	8.49593e-27	PI15	0.274948	4.00326e-11	CSF1R	0.452581	2.7635e-07
HMOX1	0.360881	2.96009e-06				AJUBA	0.283232	5.83648e-25	ME1	0.439101	1.26782e-36	ECE1	0.318009	2.28482e-20	PDPN	0.508269	1.23283e-30				SPTSSB	0.315526	8.55e-11	SPRR2E	1.10185	2.09826e-14	CSRP1	0.676458	9.78431e-27	HSPH1	0.484308	4.60838e-11	RAC2	0.541813	2.88307e-07
PLD3	0.281411	6.79733e-06				ARHGEF4	0.30147	5.94395e-25	SERPINB7	0.634674	3.39576e-36	C1QTNF6	0.320099	2.92166e-20	PFN1	0.365075	1.26547e-30				FXYD3	0.500145	8.58359e-11	SERPINB13	0.725059	2.43241e-14	CRACR2A	0.254658	1.26279e-26	CDH13	0.290983	5.86188e-11	PECAM1	0.802031	3.24873e-07
ANGPTL2	0.256658	1.30056e-05				LGALS7	0.28588	6.4942e-25	ALOXE3	0.329686	5.49752e-36	PRKCDBP	0.430222	2.9862e-20	PLEK	0.391451	1.43285e-30				PATJ	0.262764	9.00148e-11	TMEM45B	0.376405	5.0005e-14	NFIB	0.815724	9.02573e-26	PBX3	0.280058	6.43925e-11	TAPBP	0.73913	3.42364e-07
EFEMP1	0.31743	1.57268e-05				ESRP2	0.290497	7.04563e-25	SORT1	0.510638	6.27216e-36	NID2	0.276296	4.15191e-20	EFHD2	0.53013	2.02884e-30				AQP3	0.435226	1.31752e-10	KLK10	0.557951	5.97125e-14	TLE2	0.410134	1.58554e-25	MFSD2A	0.340758	8.91481e-11	TOR3A	0.372782	7.46001e-07
SEMA3C	0.300522	1.65051e-05				ENAH	0.386179	8.61071e-25	HSPB1	0.533128	6.53468e-36	GRAMD1A	0.26286	5.65906e-20	HLA-DOA	0.303462	2.66991e-30				HSPA1A	0.395004	1.3497e-10	KRT14	0.361405	5.99665e-14	AGR2	0.348797	1.34268e-24	MT1E	0.591867	9.9029e-11	PDK1	0.406784	7.55628e-07
BASP1	0.260574	3.70163e-05				HSPE1	0.365287	1.04791e-24	SPRR2G	1.1429	1.39951e-35	MASP1	0.369252	5.83675e-20	FCER1G	0.55159	3.45353e-30				MAF	0.510431	1.47517e-10	JUP	0.418389	1.45024e-13	OSR1	0.314759	1.73075e-24	LTBP1	0.523343	1.33961e-10	ATP2A3	0.559963	9.09252e-07
GLUL	0.255231	8.1458e-05				ITGA3	0.311778	1.26745e-24	ERBB3	0.468074	1.41252e-35	ABTB1	0.266402	6.22605e-20	LGALS3BP	0.582859	4.75503e-30				APPL2	0.303857	3.68347e-10	ABCA12	0.347566	2.82617e-13	ACTG2	0.284263	1.97307e-24	DSG2	0.306825	1.35561e-10	ACSF3	0.408166	1.05907e-06
CTGF	0.305791	0.000560938				MBD2	0.362114	1.59484e-24	RNF222	0.25125	2.53682e-35	APLNR	0.39351	1.15613e-19	CTSS	0.537162	6.17955e-30				KIFC2	0.296051	3.83086e-10	SMPD3	0.352593	3.7925e-13	MT-CYB	0.592436	2.21632e-24	PMEPA1	0.552217	1.61769e-10	C10orf54	0.577892	1.26408e-06
						SPRR1B	0.477233	2.44199e-24	EGLN3	0.427366	2.55593e-35	CTHRC1	0.382756	1.39483e-19	CD3E	0.348008	7.08735e-30				DEGS2	0.443443	6.35999e-10	SFN	0.44624	5.31847e-13	SORL1	0.587642	2.49812e-24	ARL4C	0.478731	2.02665e-10	CCL13	0.360013	1.34845e-06
						ANXA8L1	0.374103	3.87018e-24	KRT6C	0.574196	3.61638e-35	IGFBP7	0.52626	1.51196e-19	APOL2	0.360376	1.07991e-29				GJA1	0.493069	6.36012e-10	CALML3	0.512624	6.03059e-13	MLPH	0.342076	5.55962e-24	DLL1	0.27542	2.65357e-10	METTL7A	0.504168	1.67848e-06
						EBNA1BP2	0.313868	5.07188e-24	TMEM154	0.512898	4.21845e-35	PTK7	0.464602	1.55564e-19	CORO1A	0.566408	1.46272e-29				ATG16L2	0.250271	8.6407e-10	CLIC3	0.465783	6.49441e-13	SLC11A2	0.412293	1.30315e-23	MYO1B	0.463544	2.67551e-10	WISP2	0.634573	1.79933e-06
						JUP	0.344722	5.68456e-24	VSIG10L	0.438466	1.07745e-34	TMEM204	0.302079	1.79653e-19	CXCR4	0.299082	3.07173e-29				TRIM29	0.445697	1.65771e-09	SLC28A3	0.313148	6.60145e-13	C1orf115	0.294197	2.03084e-23	GSTP1	0.386623	3.11206e-10	FCGR2A	0.352539	1.90246e-06
						ANXA8	0.372812	9.53313e-24	NOD2	0.282031	5.09236e-34	PODXL	0.327114	2.80033e-19	LAG3	0.275419	3.92073e-29				FAM57A	0.382534	2.0792e-09	BNIP3L	0.949133	1.00902e-12	COBL	0.380855	4.03205e-23	WDR66	0.377485	3.72231e-10	ARHGAP30	0.43044	2.05314e-06
						AP3S1	0.281275	1.08808e-23	HMGCR	0.50984	7.18516e-34	GRASP	0.258438	5.28671e-19	SLC15A3	0.323303	5.72391e-29				ALDH3B2	0.503552	2.41184e-09	SPRR2F	0.936245	1.15444e-12	RCAN2	0.395708	1.07784e-22	CDK6	0.420306	4.2713e-10	CTSH	0.524592	2.17007e-06
						HES2	0.296005	1.18528e-23	DEFB4B	0.364641	1.02824e-33	MCAM	0.520398	1.16722e-18	APOL3	0.420878	6.01502e-29				POF1B	0.382389	2.50789e-09	DSP	0.455118	1.26436e-12	FRZB	0.412512	1.27863e-22	STON2	0.361248	4.58575e-10	DOCK2	0.286193	2.2054e-06
						SLC7A8	0.353849	1.60547e-23	CARD14	0.266986	2.20709e-33	CD63	0.439706	1.27246e-18	SOD2	0.659727	6.55721e-29				PSAT1	0.298134	2.51637e-09	WFDC5	0.372313	1.41486e-12	AKR1C1	0.888131	1.3034e-22	BMP2	0.258578	4.80637e-10	ANXA6	0.507531	2.2601e-06
						COL17A1	0.421281	1.67636e-23	MSMO1	0.595971	2.61117e-33	CD276	0.396284	1.71912e-18	TMC6	0.387509	6.9393e-29				PLBD1	0.354619	2.8191e-09	ALOXE3	0.265156	1.58588e-12	KRT15	0.965674	2.74668e-22	B4GALT1	0.482548	5.13363e-10	HLA-A	0.518694	2.39576e-06
						POLR2L	0.298155	2.31983e-23	TM7SF2	0.633456	2.68317e-33	TUBA1A	0.409417	1.97966e-18	CCL8	0.285013	8.50109e-29				DHCR24	0.495018	3.48155e-09	DMKN	0.529986	1.925e-12	SH3BP4	0.415491	2.89637e-22	TPM4	0.484946	5.56818e-10	TXNDC15	0.518233	2.5226e-06
						TMEM154	0.353104	2.99665e-23	LAD1	0.522804	3.03968e-33	NECTIN2	0.333186	2.07943e-18	HCST	0.422883	9.54306e-29				MCUR1	0.346794	4.20022e-09	CALM1	0.462344	2.93872e-12	TSC22D3	0.429108	8.09477e-22	BMP1	0.376119	5.86969e-10	ISG20	0.477851	3.08153e-06
						SOX15	0.291258	3.03751e-23	FAM25G	0.288934	5.34135e-33	GGT5	0.316489	3.00095e-18	PPP1R16B	0.294405	1.0577e-28				EPPK1	0.477971	5.01527e-09	SERPINB1	0.578196	3.20719e-12	PLA2G2A	0.576661	2.80996e-21	TMSB4X	0.399301	9.08899e-10	GGT5	0.405618	3.59254e-06
						HIBCH	0.258513	3.07442e-23	MPZL3	0.442164	6.09317e-33	PEAK1	0.254874	3.58922e-18	JAK3	0.484753	1.14386e-28				ULK3	0.353861	5.15023e-09	GLTP	0.497856	3.53728e-12	MT-ND4	0.603498	5.61942e-21	CENPW	0.279316	1.06875e-09	CD14	0.718249	3.86145e-06
						CDH3	0.405029	3.44315e-23	NGRN	0.584313	8.26464e-33	GAS1	0.317923	3.60795e-18	HLA-DPB1	1.00511	1.19121e-28				IFFO2	0.444836	6.99492e-09	SPRR2B	1.06528	4.9409e-12	MT-CO2	0.354626	1.12446e-20	LRRC59	0.449048	1.14029e-09	HLA-DRA	0.73583	4.07942e-06
						RNF126	0.309045	4.85152e-23	SLC5A1	0.26432	1.102e-32	CREB3L1	0.319498	4.0396e-18	ITGAL	0.265609	1.24682e-28				RAPGEFL1	0.294766	7.96023e-09	PKP1	0.427837	7.905e-12	TGFBR3	0.410821	1.81032e-20	RBP1	0.506437	1.2235e-09	TMEM176B	0.507123	4.12997e-06
						CKMT1B	0.313185	5.17224e-23	LYNX1	0.704149	1.22677e-32	ENPEP	0.26485	4.89451e-18	SH2D2A	0.331332	1.37777e-28				TM7SF2	0.383216	8.72593e-09	FGFBP1	0.560096	8.45708e-12	SEPP1	0.788216	9.4094e-20	EMP3	0.476374	1.25038e-09	FCER1G	0.490182	4.37605e-06
						SRM	0.355592	6.00085e-23	PKP3	0.526317	1.67861e-32	TIMP2	0.395918	5.68645e-18	IFI44	0.328541	2.19278e-28				NCSTN	0.326758	1.2253e-08	FAM83A	0.403535	1.14541e-11	MYLK	0.598917	8.48981e-19	FLRT2	0.337206	1.36624e-09	TMEM176A	0.344172	4.45763e-06
						SF3B6	0.311682	9.10044e-23	DSC2	0.75718	2.42118e-32	NES	0.25943	5.84905e-18	RELB	0.355856	2.43126e-28				BNIPL	0.367925	1.77676e-08	USP2	0.319355	1.51583e-11	TESC	0.297912	1.24424e-18	STK17A	0.457188	1.6484e-09	MAP4K1	0.258609	4.88551e-06
						PYGL	0.338778	9.59179e-23	NEBL	0.335577	2.4561e-32	COX7A1	0.303464	6.2053e-18	GZMA	0.286147	2.70876e-28				EPT1	0.303671	1.89383e-08	KRT5	0.329524	1.68705e-11	ARL6IP5	0.599968	1.2624e-18	ADAMTS1	0.308437	1.75892e-09	INPP5D	0.34815	4.98497e-06
						GLRX3	0.339345	1.02041e-22	BICDL2	0.371494	2.96329e-32	ITGA5	0.353621	6.68076e-18	SLAMF7	0.321495	4.58563e-28				DUOX1	0.414752	1.9121e-08	PPL	0.496178	1.79551e-11	PEBP1	0.664429	1.30993e-18	SDC4	0.501378	1.94168e-09	LAPTM5	0.728582	5.27211e-06
						SNRPG	0.368323	1.08696e-22	KRT1	1.01866	3.72594e-32	MMP14	0.508679	7.42728e-18	FCGR3B	0.311658	4.95877e-28				IP6K2	0.272172	2.79083e-08	A2ML1	0.524606	1.99949e-11	EPHB3	0.543319	2.24298e-18	PLXNA1	0.275669	2.03354e-09	EVI2B	0.29974	5.53569e-06
						PDCD5	0.316325	1.30841e-22	SPINK5	1.40404	5.15971e-32	GMFG	0.361954	7.56017e-18	FAM177B	0.474122	5.51963e-28				KLK11	0.521327	3.63647e-08	FCHO2	0.330035	2.04412e-11	ANO1	0.464206	2.56018e-18	FOSB	0.278378	2.20784e-09	CLPTM1L	0.566129	5.74393e-06
						ZNF185	0.3747	1.41466e-22	CLDN4	0.436837	5.88677e-32	FGFR1	0.271356	9.72594e-18	AIF1	0.497237	1.36379e-27				SYT8	0.271324	4.28813e-08	ALDH1A3	0.261261	2.0834e-11	WWC1	0.44836	6.96214e-18	RPS6KA4	0.439127	3.0362e-09	PDGFRA	0.404282	7.21563e-06
						TAF9	0.295344	1.61401e-22	TACSTD2	0.622538	6.58125e-32	TPSAB1	0.434412	1.2356e-17	TMSB10	0.360235	1.58808e-27				PKP1	0.429243	4.45904e-08	TXN	0.486633	3.09187e-11	GOLGA8A	0.653095	1.14747e-17	SERINC2	0.496219	3.22061e-09	SH3RF3	0.326826	7.23666e-06
						IMPDH1	0.26745	1.99579e-22	CDA	0.546933	8.01098e-32	SPHK1	0.357162	4.21041e-17	TNFAIP3	0.337908	1.70592e-27				SERPINB7	0.473211	5.09961e-08	UGCG	0.404519	3.19207e-11	PDE4B	0.353619	1.48331e-17	SLC16A1	0.344079	3.29269e-09	HIST1H1C	0.366625	7.87552e-06
						IFRD2	0.297899	2.10272e-22	TMPRSS13	0.36028	8.06532e-32	GNAI2	0.42016	4.38961e-17	FYB	0.470216	2.40451e-27				ARL5A	0.4589	5.44917e-08	EPB41L3	0.394944	3.57139e-11	PLEKHH1	0.319744	1.70573e-17	CTAG2	0.435379	3.7146e-09	MAGED1	0.554058	8.27212e-06
						EPPK1	0.313413	4.18574e-22	MAP2	0.36611	8.06891e-32	TBX2	0.346335	7.99667e-17	RGS1	0.276787	2.64937e-27				TMEM184A	0.265462	6.59636e-08	CST6	0.309551	7.69177e-11	ST6GAL1	0.307719	2.21961e-17	IGF1R	0.344345	3.92591e-09	ITGB2	0.545027	9.85638e-06
						TFDP1	0.296155	4.62695e-22	PADI1	0.319754	1.98362e-31	MYADM	0.310745	8.17939e-17	HLA-DMA	0.522221	3.09411e-27				MXI1	0.299912	6.83023e-08	MAST4	0.456852	8.81101e-11	TC2N	0.410391	2.25509e-17	PTGFRN	0.461554	3.95759e-09	NNMT	0.629624	9.86965e-06
						KLF5	0.367518	5.6329e-22	CRABP2	0.616378	3.36739e-31	MFAP2	0.450633	9.77952e-17	SYNGR2	0.514461	4.87368e-27				KRT80	0.40137	8.67372e-08	SLC6A14	0.38442	1.19384e-10	DMD	0.309188	3.27129e-17	ITGA2	0.369471	4.59997e-09	AIF1	0.539905	1.019e-05
						CCNB1	0.299772	6.10836e-22	NIPAL4	0.428788	4.18055e-31	ANXA6	0.34428	1.11747e-16	DTX3L	0.43358	5.46214e-27				GPR87	0.253236	8.74611e-08	FABP5	0.438098	1.41698e-10	SLC6A14	0.31885	3.33429e-17	LIMA1	0.505408	4.61246e-09	RPL13	0.387476	1.01922e-05
						C17orf89	0.345769	9.21227e-22	ZNF770	0.420379	4.87747e-31	CALD1	0.422038	1.53349e-16	ISG20	0.324633	6.01134e-27				BCL11B	0.334964	1.13748e-07	PRSS8	0.297059	1.7477e-10	SLC25A4	0.36996	3.47296e-17	SKA2	0.333007	5.27595e-09	TCF25	0.583376	1.03841e-05
						NOL7	0.297005	1.02941e-21	CLIP1	0.453811	1.1372e-30	GPM6B	0.263677	2.25574e-16	PML	0.488098	6.02851e-27				FBXW7	0.436942	1.48778e-07	GRHL1	0.442325	2.1611e-10	MT-ND5	0.804922	6.03251e-17	CSPG4	0.421869	6.18965e-09	RNASE1	0.667779	1.04408e-05
						SOWAHC	0.288904	2.69987e-21	HK2	0.351746	1.68996e-30	ITGA7	0.258244	3.50977e-16	LILRB2	0.290341	8.1619e-27				ACSL1	0.356858	1.49964e-07	FAM83G	0.348337	2.51364e-10	LDLRAD4	0.255897	9.71758e-17	SEMA3C	0.437205	9.37065e-09	GPC3	0.290639	1.09046e-05
						FAM46B	0.267087	3.94437e-21	SPTSSB	0.37147	2.53142e-30	COL16A1	0.426648	4.66582e-16	RAC2	0.447647	1.14552e-26				JUP	0.34942	1.76563e-07	GPX3	0.66926	2.68298e-10	CD46	0.685348	9.86706e-17	SH2D5	0.25275	1.02349e-08	NCKAP1L	0.316853	1.23072e-05
						USMG5	0.337596	4.362e-21	TMPRSS11D	0.316828	2.88317e-30	CSPG4	0.315809	6.43322e-16	ARHGAP9	0.281026	1.88404e-26				YBX3	0.315774	2.2313e-07	PLCXD1	0.371163	3.32363e-10	SH3BGRL2	0.274384	1.10796e-16	HOMER3	0.359619	1.02944e-08	MLXIP	0.38581	1.25034e-05
						PTPRZ1	0.255354	4.42057e-21	BNIPL	0.381007	2.99819e-30	FARP1	0.265865	7.90895e-16	TBC1D10C	0.29543	2.47933e-26				PYCARD	0.345444	2.36703e-07	TMEM57	0.406268	3.91901e-10	SDC4	0.776063	1.34776e-16	CAMK2N1	0.285124	1.09495e-08	C4A	0.377968	1.29656e-05
						FAM83H	0.312871	7.08753e-21	PSORS1C1	0.407808	3.14052e-30	WIPF1	0.316396	1.09016e-15	MSRB1	0.416116	3.08767e-26				NSG1	0.418851	2.42234e-07	CPEB4	0.508532	4.21035e-10	PIK3R3	0.333286	1.42051e-16	TSC22D1	0.384015	1.15342e-08	RPL13A	0.40042	1.54356e-05
						ARL4D	0.255893	7.82002e-21	IVL	0.72967	3.69959e-30	CD99	0.326626	1.3583e-15	ADAM19	0.293391	3.48857e-26				MEF2A	0.341707	2.65533e-07	TSC22D2	0.338816	4.84709e-10	PFKFB3	0.668373	1.42291e-16	PLEC	0.428563	1.27319e-08	HCLS1	0.422821	1.66828e-05
						PARD6G	0.258294	9.77635e-21	GGH	0.625308	4.55515e-30	PPM1F	0.320572	1.54334e-15	CSF2RB	0.40368	1.09256e-25				CBR1	0.401822	2.71409e-07	DENND2C	0.347772	5.67054e-10	CNN3	0.637622	1.49403e-16	AJUBA	0.3449	1.4468e-08	HLA-DPB1	0.594627	1.82611e-05
						PKP3	0.327583	1.03125e-20	CDH1	0.57497	6.60999e-30	COL15A1	0.489932	2.95148e-15	NUB1	0.432069	1.13037e-25				ASS1	0.448732	3.96273e-07	SERPINB3	0.403974	5.70751e-10	TBC1D4	0.444479	1.51424e-16	FAT1	0.45355	1.63973e-08	ARHGAP9	0.266067	1.88228e-05
						GTF3C6	0.289386	1.17089e-20	NLRX1	0.382097	7.82813e-30	CTDSP1	0.313158	3.19463e-15	IKZF3	0.270866	1.48106e-25				GRHL1	0.360673	4.77937e-07	GDPD3	0.279913	6.76712e-10	GABARAPL1	0.343874	4.30316e-16	GPSM2	0.354318	1.82134e-08	CSF2RB	0.390032	2.27628e-05
						BUB3	0.28873	1.59198e-20	SFN	0.488167	1.03763e-29	PCOLCE	0.458545	3.30415e-15	RSAD2	0.284438	2.73048e-25				ENDOU	0.265367	4.94861e-07	ELL2	0.506412	8.18515e-10	ETV6	0.450916	5.05087e-16	TPM3	0.408734	1.97446e-08	GAA	0.387014	2.30176e-05
						SDC1	0.320928	1.63348e-20	CAPNS2	0.37912	1.15153e-29	RASD1	0.342946	3.79287e-15	CPVL	0.469783	3.54922e-25				IGFBP3	0.537344	5.69753e-07	CLDN1	0.383738	8.21225e-10	AKR1C2	0.714465	6.33711e-16	PFN2	0.386032	2.00521e-08	PCOLCE	0.590631	2.38139e-05
						H3F3B	0.251841	1.73256e-20	PIM1	0.405744	1.1713e-29	CCDC85B	0.330037	3.92574e-15	SNX10	0.254187	3.66721e-25				GGH	0.554068	5.77308e-07	KANK1	0.356649	9.9697e-10	C4B	0.280601	6.63747e-16	KIF13A	0.366392	2.48531e-08	CXCL13	0.356805	2.56235e-05
						CDK1	0.258645	1.7773e-20	DGAT2	0.414659	1.72914e-29	F2R	0.268091	4.91201e-15	PLAU	0.499959	7.17941e-25				ALS2CL	0.326733	5.88522e-07	MAFB	0.442478	1.41586e-09	GAS6	0.671072	1.24974e-15	POTEI	0.320709	2.90035e-08	GIMAP4	0.284505	2.97573e-05
						NECTIN1	0.309897	2.08144e-20	KLK10	0.778596	2.70038e-29	FMOD	0.371226	5.63704e-15	TYROBP	0.547044	7.40982e-25				NCCRP1	0.463502	7.17708e-07	CTC-518B2.8	0.25365	1.58293e-09	MRAS	0.30415	1.33024e-15	GPN1	0.312838	3.09338e-08	NANS	0.378568	3.3015e-05
						GPSM2	0.255426	2.59609e-20	S100A16	0.448009	2.81138e-29	RBPMS	0.267268	5.71293e-15	HLA-C	0.536475	7.81024e-25				KIAA1522	0.319015	9.32033e-07	DEGS2	0.319935	1.73872e-09	CES1	0.393444	1.57713e-15	MST1R	0.321044	3.17294e-08	EMP3	0.456735	3.48179e-05
						SLC16A1	0.271391	2.74408e-20	NDRG4	0.290659	2.91991e-29	EFEMP2	0.265046	5.90049e-15	HLA-DRB5	0.537561	8.58477e-25				SERPINB5	0.465962	1.15372e-06	LY6G6C	0.430052	2.01363e-09	NUCB2	0.410768	2.79715e-15	NCS1	0.255003	3.30334e-08	SLC16A3	0.42961	3.60617e-05
						TWF1	0.356016	2.8361e-20	LMO7	0.306944	3.39996e-29	RABAC1	0.377638	6.32903e-15	2020-09-06	0.324619	1.00893e-24				PIM1	0.293784	1.18924e-06	QSOX1	0.529785	3.54755e-09	METTL7A	0.409291	2.85382e-15	NET1	0.358039	3.55413e-08	VOPP1	0.572531	4.04376e-05
						OCIAD2	0.310419	2.85123e-20	AADACL2	0.276443	7.65212e-29	ADGRA2	0.292835	1.0227e-14	MMP13	0.254866	1.17195e-24				HMGCR	0.397082	1.23178e-06	WFDC12	0.420198	3.61087e-09	ZKSCAN1	0.465626	3.11389e-15	SORL1	0.376181	4.06313e-08	CD63	0.552901	4.6131e-05
						MALL	0.321725	2.9005e-20	USP2	0.283742	1.14404e-28	ISLR	0.318817	1.21292e-14	TNFRSF1B	0.371623	1.64307e-24				AACS	0.264329	1.98074e-06	EPHA2	0.303989	3.90237e-09	EEF1A1	0.333516	3.23339e-15	EFNB1	0.396199	4.33964e-08	ODF3B	0.442985	5.04751e-05
						FARSB	0.2567	3.1766e-20	TUBA4A	0.556658	3.69241e-28	MYL9	0.475587	1.32296e-14	PARP14	0.42253	2.48424e-24				STXBP5	0.266317	2.12852e-06	TJP2	0.421242	4.40737e-09	SLC12A7	0.292162	3.32678e-15	DUSP6	0.370036	4.43935e-08	FMOD	0.559095	5.77795e-05
						CLEC2D	0.344262	3.17756e-20	SCNN1A	0.386511	4.63451e-28	MXRA8	0.322144	1.46307e-14	MMP1	0.754903	2.96996e-24				CLK1	0.289553	2.97261e-06	AMPD3	0.284455	4.75122e-09	SLC25A37	0.435039	4.31246e-15	S100A6	0.362431	4.66771e-08	CYBB	0.523746	6.3209e-05
						HSPB1	0.312048	3.25196e-20	ITM2B	0.430974	7.29525e-28	GSDMD	0.273542	2.83825e-14	GPRIN3	0.263319	4.03075e-24				RCAN1	0.349625	3.43551e-06	NPEPPS	0.430659	5.38609e-09	MDK	0.415862	4.90994e-15	TMSB10	0.30413	6.68814e-08	PDIA4	0.603339	6.49743e-05
						VSNL1	0.257497	3.80637e-20	KLK11	0.724881	8.68578e-28	DPYSL2	0.321066	3.49717e-14	APOL6	0.303331	4.31523e-24				GSTA4	0.300281	3.44293e-06	WSB1	0.595808	7.4262e-09	ID4	0.439603	6.2635e-15	MYO10	0.350403	6.85184e-08	HLA-F	0.439992	6.54312e-05
						ZNF706	0.301455	4.06225e-20	BICD2	0.458017	9.65322e-28	C12orf57	0.345162	3.67114e-14	OAS3	0.334579	4.51978e-24				TTC39B	0.323103	3.46955e-06	ITSN2	0.325139	8.2262e-09	SOD2	0.684965	6.48916e-15	PSMG1	0.346836	8.80409e-08	ENTPD6	0.368281	7.13169e-05
						PTS	0.252105	4.19621e-20	CELSR2	0.363576	1.00596e-27	PPFIBP1	0.281241	6.04231e-14	RASAL3	0.286522	5.19392e-24				VPS13D	0.291248	4.30251e-06	RDH13	0.2669	8.62288e-09	THSD4	0.259892	6.92937e-15	VAV2	0.266481	9.261e-08	APOBEC3G	0.274643	7.58831e-05
						MAL2	0.333773	5.68206e-20	CDSN	1.64717	1.62096e-27	PMP22	0.332371	6.48192e-14	MYO1G	0.297945	5.61179e-24				NIPAL1	0.277676	4.55936e-06	TACSTD2	0.417891	1.02361e-08	C5orf46	0.414062	9.01727e-15	TPX2	0.346593	1.0429e-07	KLRB1	0.293967	8.37736e-05
						FGFR3	0.333062	5.76828e-20	SLC28A3	0.303991	2.20061e-27	LBH	0.276419	6.55019e-14	ARHGAP45	0.429437	6.48867e-24				C5orf46	0.267216	6.34905e-06	PRSS3	0.372573	1.03573e-08	ST3GAL4	0.352786	1.11668e-14	RRAS2	0.290535	1.08732e-07	MGAT1	0.559225	8.69725e-05
						CDCA4	0.250609	5.91563e-20	KRT14	0.364381	3.61704e-27	LGALS9	0.259374	7.96686e-14	LCK	0.26333	6.53824e-24				SSFA2	0.399063	6.7579e-06	PTGS2	0.418093	1.144e-08	MUC1	0.374187	1.7371e-14	PCDH7	0.418877	1.37421e-07	FCGRT	0.524245	9.45081e-05
						SPINT2	0.282591	7.60105e-20	SPTBN2	0.351244	3.70871e-27	AQP1	0.404121	8.12504e-14	CYBA	0.616939	1.06539e-23				CAT	0.264231	1.05022e-05	SERPINB7	0.308236	1.22274e-08	RBP7	0.368612	2.77395e-14	ITGA5	0.430369	1.43746e-07	TRAM1	0.523262	9.80632e-05
						CCND2	0.348923	9.08024e-20	SCNN1B	0.259038	4.37567e-27	BCAR1	0.294303	9.07136e-14	MPEG1	0.559122	1.31131e-23				SPPL3	0.285888	1.05171e-05	RTN4	0.357583	1.64068e-08	KIAA1671	0.473825	2.84343e-14	MYBL2	0.338077	1.44857e-07	PNPLA2	0.384325	0.000100953
						EIF2S1	0.295988	9.97712e-20	RALGPS2	0.294683	5.74039e-27	A2M	0.517359	9.68952e-14	PRKCB	0.256933	1.51359e-23				CLINT1	0.314762	1.10664e-05	CDH1	0.402966	2.15719e-08	CPEB3	0.257331	4.85465e-14	CTPS1	0.287492	1.52342e-07	AKT3	0.30729	0.000105224
						FXYD3	0.294343	1.12035e-19	KLK13	0.302934	9.70935e-27	TPSB2	0.50822	1.09531e-13	FERMT3	0.371845	1.56995e-23				BICDL2	0.278594	1.38192e-05	DUSP1	0.42579	2.73447e-08	DCXR	0.445808	5.76825e-14	SRM	0.513824	1.65407e-07	MOGS	0.430262	0.000107231
						PROM2	0.331257	1.28364e-19	CRCT1	0.866928	1.18087e-26	FLNA	0.311016	1.16842e-13	ARHGAP4	0.293461	1.91558e-23				TPD52	0.270028	1.61297e-05	C6orf132	0.438426	3.00741e-08	EPHX2	0.325831	6.14608e-14	GALNT6	0.419671	1.79784e-07	ARHGEF2	0.352958	0.000110903
						MRPL13	0.272924	1.73636e-19	GSDMA	0.410765	1.3498e-26	TSPAN9	0.304767	1.34127e-13	BIRC3	0.441247	2.24091e-23				GSDMC	0.279072	1.94248e-05	S100A11	0.32013	3.10354e-08	CHPT1	0.390744	6.20496e-14	HDGF	0.387234	1.83558e-07	SLC39A8	0.341272	0.000111277
						ZMAT5	0.255328	2.10875e-19	TMEM54	0.466809	2.99413e-26	PKN1	0.257888	1.47737e-13	ALOX5AP	0.358379	2.63307e-23				CH507-42P11.8	0.258251	2.8733e-05	STK17A	0.358169	3.33593e-08	FNBP1L	0.369784	1.49427e-13	TUBB	0.395864	2.04829e-07	GRAMD1A	0.339771	0.000112027
						TRIP6	0.318144	2.35778e-19	SLC2A1	0.656253	3.10458e-26	PI15	0.281001	1.51384e-13	GPR183	0.293422	3.61337e-23				ALOX12B	0.284131	3.43104e-05	OXSR1	0.287175	3.57154e-08	RRAGD	0.278229	3.60865e-13	DKK3	0.343914	2.13853e-07	C1S	0.563427	0.000112184
						PAICS	0.27842	2.68915e-19	NECTIN4	0.332399	3.83824e-26	PDPN	0.366162	1.65002e-13	NLRC5	0.403418	4.19079e-23				TLE3	0.313584	3.97089e-05	KIFC3	0.48113	3.71204e-08	DBI	0.562127	3.89795e-13	ANO1	0.257969	2.5409e-07	MFNG	0.288131	0.000122184
						SDHC	0.291884	2.74791e-19	DEFB103A	0.679906	6.83706e-26	AEBP1	0.395673	1.67745e-13	SPI1	0.324817	9.43991e-23				TMEM154	0.378344	4.00031e-05	KATNBL1	0.35041	3.90675e-08	GOLGA8B	0.476995	4.00592e-13	PYGL	0.490232	3.1601e-07	HLA-DQA1	0.427328	0.000131411
						BTG3	0.279306	2.90678e-19	MAPK13	0.406343	6.8828e-26	ANXA11	0.278987	2.76387e-13	UBE2Z	0.409705	9.48123e-23				LNPEP	0.387249	4.0489e-05	TOB1	0.348803	4.19768e-08	A2M	0.683449	4.60923e-13	SPHK1	0.421879	3.16409e-07	TMED4	0.325965	0.000131846
						PFDN2	0.276818	3.74932e-19	ESRP1	0.432521	9.14242e-26	TGFB1	0.250609	3.59271e-13	MS4A6A	0.418062	1.6413e-22				URI1	0.294866	4.79252e-05	S100A14	0.330888	5.04723e-08	NEDD4L	0.454774	4.61453e-13	UHRF1	0.266268	3.25385e-07	GPSM3	0.467253	0.000134488
						PTTG1	0.316774	5.50675e-19	SPTLC3	0.287718	1.10525e-25	SSBP4	0.260709	4.30206e-13	UNC93B1	0.322867	1.81606e-22				ATP6V1A	0.276387	5.33039e-05	PPP2R2C	0.319935	5.43793e-08	TRIM2	0.265319	8.88021e-13	PDGFC	0.266013	3.68637e-07	SELL	0.287161	0.000141919
						SPRR1A	0.583022	5.72518e-19	EVPL	0.375501	1.27483e-25	VASP	0.362213	4.36209e-13	RASSF4	0.340733	1.91714e-22				SERINC5	0.262047	6.36451e-05	SDR9C7	0.253782	6.21755e-08	SPARCL1	0.437377	9.1751e-13	PDLIM1	0.451943	3.72484e-07	COL6A2	0.627822	0.000156945
						CYB5B	0.302793	6.50272e-19	TUBB2A	0.582187	1.27972e-25	STAB1	0.279993	1.34887e-12	IFI6	0.629717	2.12709e-22				CLCN3	0.267882	9.71036e-05	PSORS1C1	0.282175	6.55638e-08	TAGLN	0.498052	1.15423e-12	RASIP1	0.298275	3.76102e-07	ADGRE5	0.332386	0.000160665
						TIMM13	0.335102	6.75544e-19	RAB10	0.453443	1.56925e-25	SLC16A3	0.252235	1.3698e-12	TRAFD1	0.278021	2.21894e-22				NFE2L2	0.316342	0.000121865	SULT2B1	0.37044	6.89408e-08	PIK3R1	0.450973	1.28642e-12	RRM2	0.420354	4.37012e-07	SSR2	0.545741	0.00016178
						TUBB2A	0.408245	8.376e-19	ABLIM1	0.491443	1.76358e-25	ARHGAP29	0.26574	1.65537e-12	CIITA	0.352317	6.68039e-22				LTB4R	0.311326	0.000122342	ELOVL4	0.363039	8.55628e-08	SREBF1	0.496684	1.35247e-12	PTTG1	0.379645	4.6426e-07	CD2	0.34285	0.000167502
						ZNF770	0.265867	8.49075e-19	CLCN3	0.359706	1.89706e-25	ZNHIT1	0.331823	1.93491e-12	HERC6	0.296411	9.08763e-22				ZBTB7B	0.292524	0.000137567	CLIP1	0.377132	1.07126e-07	CLDN4	0.382442	1.83195e-12	NT5E	0.365475	4.69828e-07	TBC1D10C	0.279439	0.000172769
						CCT7	0.351418	1.06185e-18	IL36G	0.266009	2.20977e-25	COL27A1	0.273967	2.31038e-12	FPR3	0.271875	1.68575e-21				NECTIN4	0.305158	0.000157045	ITPKC	0.256103	1.49779e-07	SLC39A8	0.392912	2.49483e-12	RALA	0.420913	5.20736e-07	HSPA5	0.493974	0.000176826
						BAIAP2	0.268969	1.59098e-18	TMPRSS4	0.263831	3.91268e-25	TPM2	0.332663	3.04182e-12	CD40	0.328678	1.72805e-21				TOB1	0.295859	0.000170691	CEACAM6	0.256459	1.63481e-07	PACSIN2	0.419771	2.60996e-12	C2CD2	0.252065	5.4696e-07	GZMB	0.443852	0.000178444
						HSD17B10	0.272573	1.60174e-18	GDPD3	0.337296	4.69859e-25	TM4SF1	0.305582	4.15967e-12	CASP1	0.334951	1.90816e-21				AHNAK	0.283481	0.000182092	ALOX12B	0.276219	2.48623e-07	TP53INP2	0.327661	3.41617e-12	SUB1	0.432872	7.17839e-07	COTL1	0.47306	0.000179765
						STON2	0.256251	1.67182e-18	GPX3	0.79571	7.36596e-25	PRSS23	0.3531	4.64206e-12	EHD1	0.390775	1.93463e-21				ESRP1	0.323705	0.00018969	AC013461.1	0.291072	2.72395e-07	LMO4	0.499038	5.07151e-12	TP53I11	0.336857	8.27015e-07	ARHGAP4	0.400359	0.00018521
						CKMT1A	0.268636	1.88961e-18	CNFN	1.36184	8.03674e-25	LIMS1	0.299943	8.28602e-12	MUC1	0.371333	2.12916e-21				SORT1	0.260219	0.000199631	DYNLL1	0.34634	2.83408e-07	NFIA	0.429816	7.82445e-12	SNRPG	0.37933	8.40177e-07	ARMCX3	0.275862	0.000193112
						MAPK13	0.270038	2.04172e-18	TRPV3	0.32419	8.61863e-25	TGFBR2	0.272747	9.23666e-12	TNFSF10	0.391863	2.13908e-21				ETS2	0.327497	0.000247959	EPN3	0.300053	3.12461e-07	CELF2	0.370557	9.95298e-12	PPP1R18	0.349344	8.56061e-07	MRC1	0.459307	0.000204216
						SLC25A39	0.297887	2.62336e-18	PNLIPRP3	0.260686	8.88653e-25	RAB34	0.256381	9.85824e-12	TFRC	0.370568	2.93593e-21				PTGS1	0.309151	0.00028552	SH3BGRL3	0.260336	3.13695e-07	ITPR2	0.465054	1.05526e-11	EIF5A	0.376363	9.0674e-07	SSR3	0.609775	0.000211765
						DSTN	0.259212	4.94958e-18	LCE3E	0.550779	1.05422e-24	CYP26B1	0.268013	9.86812e-12	MYO1F	0.265669	3.98658e-21				ZNF750	0.381185	0.000287738	AREG	0.299396	3.2499e-07	CTNNB1	0.506792	1.05902e-11	EDNRA	0.311498	9.99909e-07	LSP1	0.531713	0.000222339
						ABCE1	0.2634	5.00741e-18	SLC6A14	0.266486	1.93793e-24	SORBS3	0.295917	1.27391e-11	IFI44L	0.276031	4.64619e-21				KLF3	0.272481	0.000288881	DAAM1	0.3852	5.06859e-07	FASN	0.549139	1.57503e-11	S100A3	0.279138	1.13708e-06	PLEK	0.405696	0.000256645
						KRT15	0.582615	5.09799e-18	FAM83G	0.392322	1.95528e-24	LMNA	0.268246	1.53508e-11	NCKAP1L	0.282577	4.76051e-21				GOLGA4	0.347092	0.000316252	ODC1	0.575881	5.19158e-07	EDNRB	0.28764	2.10075e-11	TUBB6	0.407096	1.15071e-06	TSPAN4	0.46984	0.000274249
						ABI1	0.26564	5.6903e-18	GNAI1	0.323294	2.14828e-24	SDC2	0.262343	1.62896e-11	FPR1	0.25925	5.58289e-21				TSPO	0.279498	0.000318639	KLK11	0.36162	5.95418e-07	MT-ND2	0.495893	2.44796e-11	CYB5R1	0.428908	1.25871e-06	SNED1	0.290639	0.000275764
						CBR1	0.336389	6.09497e-18	ARL5A	0.518949	3.1944e-24	COTL1	0.265576	1.87457e-11	SELPLG	0.346227	6.42478e-21				FABP5	0.447899	0.000330311	ASAP2	0.253602	6.81679e-07	FAM177B	0.450209	2.63878e-11	NEFL	0.309794	1.28769e-06	SFRP2	0.500935	0.000282132
						TMEM141	0.252288	8.67084e-18	DSC3	0.502686	4.40118e-24	SLC39A13	0.262758	2.23829e-11	PLEKHO1	0.438251	7.43999e-21				SRPK1	0.35766	0.000353571	PLEKHM1	0.269344	7.03576e-07	PNPLA2	0.409272	3.50998e-11	LDHA	0.339416	1.2898e-06	LYL1	0.309182	0.000285801
						OLA1	0.267341	1.03174e-17	HAL	0.73191	4.74793e-24	PRDX4	0.299524	2.29098e-11	RASSF2	0.335368	9.49837e-21				PLA2G4E	0.291251	0.000375772	LAD1	0.373254	8.0685e-07	GNAS	0.460609	3.89601e-11	SMARCD1	0.28917	1.55918e-06	ENG	0.581656	0.000286706
						ETFA	0.277356	1.15853e-17	RAB11A	0.398987	5.74691e-24	RAB13	0.312912	2.43208e-11	SLFN5	0.360299	1.00078e-20				CBWD3	0.305595	0.00039889	PIM1	0.317073	9.09022e-07	INSIG1	0.443346	4.14476e-11	DUSP7	0.36685	1.65955e-06	RPL28	0.360911	0.000318051
						SNAI2	0.275196	1.88318e-17	ENDOD1	0.397425	6.39832e-24	VWA1	0.298043	2.53763e-11	CECR1	0.326422	2.02616e-20				ERBB2	0.338254	0.000426006	EML1	0.317007	9.49181e-07	NFIC	0.522526	4.4433e-11	IGFBP3	0.460903	1.66255e-06	ASMTL	0.282542	0.000327415
						MPZL2	0.335983	1.96529e-17	SLPI	0.988319	7.36259e-24	SH3PXD2B	0.25389	2.82218e-11	SERPINB9	0.352266	2.10819e-20				LGALS3	0.319568	0.000446839	NECTIN4	0.263389	1.056e-06	CEACAM6	0.305386	7.08869e-11	CAV2	0.433154	1.71736e-06	OLFML3	0.38407	0.000341977
						DSG1	0.384446	2.17321e-17	TTC39B	0.350317	2.35483e-23	ELK3	0.262499	3.15938e-11	PREX1	0.27882	2.37408e-20				DDX17	0.307728	0.000452743	CERS3	0.326358	1.08701e-06	ITPR1	0.277866	8.18688e-11	TNNT1	0.310452	1.79262e-06	PPP1R12C	0.344597	0.000344468
						SNRPD3	0.300913	3.88773e-17	KANK1	0.363587	2.58275e-23	TSPAN4	0.288381	3.1752e-11	CD74	0.812345	3.87862e-20				NDFIP2	0.285359	0.000704222	IFFO2	0.335581	1.16082e-06	TARBP1	0.278593	1.25958e-10	EFNB2	0.333024	1.79353e-06	NCF4	0.508885	0.000376372
						SPRR2F	0.44612	3.93252e-17	DHCR7	0.383509	3.02105e-23	HLA-E	0.337301	4.22882e-11	CXCL1	0.304562	5.39979e-20				ADGRG1	0.320047	0.000741509	RIMS3	0.271934	1.56305e-06	GOT1	0.343998	1.6579e-10	ARHGDIA	0.258076	1.83602e-06	TMEM219	0.501152	0.000395889
						TNFRSF21	0.267384	4.31148e-17	GPX2	0.371909	3.09828e-23	THBS1	0.402233	5.36715e-11	LST1	0.316885	5.45733e-20				DST	0.607046	0.000834603	MALL	0.369327	1.61591e-06	MFAP3L	0.260899	1.87617e-10	ITGAV	0.412793	2.29442e-06	CHPF	0.454522	0.000400093
						PRKDC	0.296964	6.0928e-17	SLURP1	0.881133	3.18549e-23	TLN1	0.293536	5.53354e-11	PIK3CD	0.287517	7.03829e-20				CPM	0.329908	0.000849889	TJP1	0.32397	1.79441e-06	AQP1	0.528242	2.56351e-10	FXYD5	0.406616	2.37993e-06	IGFBP4	0.585694	0.000414733
						UQCRQ	0.254412	7.12874e-17	GRHL3	0.312953	3.46448e-23	PRRX1	0.296333	5.90964e-11	NFKB2	0.261985	9.99965e-20				RNF19A	0.260955	0.000875522	TUBA4A	0.386526	1.91317e-06	RERE	0.415812	2.67284e-10	ECM1	0.404624	3.04979e-06	ITM2A	0.37017	0.000443311
						UQCRFS1	0.261654	7.6717e-17	KRT10	0.644148	3.52908e-23	DPT	0.252013	6.5212e-11	VOPP1	0.421427	1.39852e-19				KIAA1468	0.255968	0.00088487	MAPK13	0.283376	1.91695e-06	ATP5A1	0.506239	3.03257e-10	AP2B1	0.326734	3.6183e-06	CYTIP	0.250249	0.000445039
						LRPPRC	0.255839	1.29141e-16	DEFB103B	0.667863	3.83012e-23	ETS1	0.299439	6.66234e-11	CSF1R	0.40442	1.77817e-19				TFAP2A	0.27658	0.000927091	ZNF185	0.407364	2.45379e-06	MT-ND4L	0.522368	3.22811e-10	INHBA	0.421415	3.65184e-06	ARSA	0.417067	0.000466476
						ESRP1	0.264239	1.29888e-16	FAM162A	0.564321	4.71558e-23	SULF1	0.300653	7.50029e-11	ACAP1	0.322856	4.27461e-19				IPPK	0.259653	0.00106327	PFKFB2	0.276827	2.61569e-06	MT-ND1	0.421501	3.3003e-10	FAM214B	0.288311	6.29091e-06	SELM	0.518148	0.000469332
						C6orf132	0.271684	1.45679e-16	PGM2	0.3496	5.66912e-23	NXN	0.313246	9.04948e-11	GPSM3	0.320508	5.92298e-19				EPHX3	0.285663	0.00107914	DEFB4B	0.251463	2.91254e-06	GABRP	0.424018	4.24529e-10	SPON2	0.49133	7.27396e-06	TAPBPL	0.330666	0.000470873
						SNRPF	0.348726	1.52597e-16	PPP1CB	0.404522	6.71215e-23	ANTXR1	0.26146	9.61994e-11	HCLS1	0.342577	9.39835e-19				GLTP	0.448919	0.00116861	ANGPTL4	0.354114	3.26946e-06	CREB3L4	0.256858	6.43856e-10	HSP90AB1	0.373014	7.42887e-06	CD93	0.496474	0.000479454
						FASN	0.283276	1.60114e-16	FAM25C	0.304276	7.80059e-23	MAGED2	0.253518	1.22282e-10	CCL22	0.588559	1.04875e-18				GTF2I	0.328792	0.00124357	KRTDAP	0.25801	4.00107e-06	STK39	0.377011	8.64147e-10	EHD2	0.34695	9.62918e-06	RPLP1	0.258208	0.0004877
						FAM84A	0.285602	1.70603e-16	EPHB6	0.308563	8.67949e-23	COLGALT1	0.310224	1.32729e-10	HELZ2	0.274967	2.12044e-18				KLK7	0.700938	0.00133327	UBE2Q2	0.355964	4.47555e-06	APP	0.455733	1.00411e-09	FLNB	0.374497	1.0711e-05	AEBP1	0.614181	0.000530402
						SNRPD1	0.262748	1.9635e-16	MALL	0.426903	1.2627e-22	MXRA7	0.284315	1.39835e-10	JAML	0.31192	2.14368e-18				GALNT1	0.271525	0.00147525	S100A16	0.369804	5.23976e-06	MYL9	0.496556	1.09794e-09	IVNS1ABP	0.43151	1.14433e-05	JAM2	0.32346	0.000564005
						FAT1	0.265879	2.26852e-16	LCE2B	0.575705	1.89952e-22	PLOD1	0.282351	1.41579e-10	CHST11	0.254445	2.55942e-18				ZNF706	0.273382	0.00154528	CWH43	0.314786	5.60024e-06	CYSTM1	0.302958	1.13049e-09	PCNA	0.376727	1.15667e-05	AARS	0.413913	0.000570269
						SLIRP	0.321365	2.37385e-16	A2ML1	0.618532	2.50472e-22	FTH1	0.353733	1.65742e-10	NECAP2	0.344759	2.74822e-18				CBWD5	0.288323	0.00168988	FAM43A	0.284792	6.87734e-06	TXNIP	0.501439	1.18383e-09	FAM136A	0.296098	1.21624e-05	GYPC	0.470241	0.000582639
						MYBL2	0.252988	3.40028e-16	CSTB	0.738417	2.83335e-22	CD248	0.315409	2.28566e-10	TWF2	0.379501	3.5059e-18				MYCBP2	0.356485	0.00172951	AIM1	0.340484	6.93822e-06	CXCL12	0.445965	1.22828e-09	PLCB3	0.345374	1.27205e-05	SLCO2B1	0.419106	0.00059285
						CCDC109B	0.253395	4.15583e-16	YWHAZ	0.366988	2.97003e-22	TSC22D1	0.282477	2.34223e-10	TMEM176B	0.384743	3.60375e-18				N4BP2L2	0.291844	0.00181555	CYP4F22	0.259508	8.08269e-06	AUTS2	0.3547	1.41596e-09	HRAS	0.336972	1.32123e-05	NFATC2	0.261807	0.00065439
						MAFB	0.325064	4.93314e-16	TUFT1	0.341031	3.51356e-22	CNN3	0.269157	3.56719e-10	LITAF	0.497954	3.83856e-18				H3F3A	0.28673	0.00184617	ME1	0.327641	9.06123e-06	TMEM63A	0.279335	2.21859e-09	CTAG1A	0.327545	1.34588e-05	SLFN11	0.292732	0.000728942
						KTN1	0.282055	4.94543e-16	MGST1	0.416095	4.05053e-22	SLC25A6	0.288091	4.77519e-10	RARRES3	0.346723	4.85147e-18				CALML3	0.482417	0.00211116	TUBB2A	0.409706	9.80635e-06	TPD52L1	0.278531	2.60678e-09	IRX4	0.278489	1.54058e-05	IL2RG	0.378443	0.00074238
						SEMA4B	0.262323	5.61788e-16	ZNF185	0.465865	4.1383e-22	FHL3	0.256691	8.83183e-10	ATF5	0.329035	4.94475e-18				TUFT1	0.260355	0.00218277	ARHGAP32	0.272109	1.11378e-05	C4A	0.262344	3.1867e-09	SMIM3	0.251403	1.99075e-05	STMN2	0.312297	0.000772345
						CYCS	0.290359	8.32954e-16	HOOK1	0.302312	4.96429e-22	COPZ2	0.27146	1.06151e-09	NFKBIA	0.457081	5.05739e-18				DYNLL1	0.30792	0.00251263	KLF6	0.389843	1.53197e-05	F13A1	0.424736	3.49683e-09	CXCL1	0.263318	2.28892e-05	CRELD2	0.4948	0.000779866
						ITGA6	0.305321	8.46619e-16	CREG1	0.455444	9.83217e-22	VAMP5	0.293686	1.1438e-09	DEF6	0.30754	1.00091e-17				VAT1	0.303237	0.00256244	ZMAT5	0.295417	1.66185e-05	TRPS1	0.352513	4.11453e-09	JAG1	0.363918	2.60218e-05	BICC1	0.308658	0.000782586
						EIF4A3	0.266143	9.34645e-16	IL20RB	0.371313	1.25938e-21	MMP3	0.439038	1.23971e-09	PLAUR	0.262967	2.40812e-17				AKAP9	0.291568	0.00289487	ADAP2	0.26159	1.75953e-05	MTCH1	0.55222	4.75671e-09	VPS25	0.332445	2.64589e-05	PRCP	0.45015	0.000785333
						TRIM29	0.262251	1.68841e-15	ULK3	0.286382	1.26611e-21	EMP3	0.280646	1.42897e-09	PARP12	0.316428	2.58708e-17				IL36RN	0.495508	0.0032678	NECTIN1	0.320902	2.27035e-05	PGRMC1	0.474191	4.78987e-09	ITPK1	0.284583	2.75783e-05	CYTH4	0.293386	0.000799787
						COPS3	0.255224	1.76774e-15	ENDOU	0.328337	1.87967e-21	FXYD5	0.321799	1.48752e-09	AKNA	0.345072	2.78328e-17				AHNAK2	0.277344	0.00349188	TAOK1	0.439025	2.30511e-05	COX4I1	0.446681	6.29079e-09	LRRC8A	0.281009	2.86827e-05	WIPI1	0.338961	0.000825908
						RNPS1	0.257752	3.76721e-15	ANK3	0.310968	1.96311e-21	UTRN	0.250923	1.95519e-09	RGS10	0.280791	3.80339e-17				ARAP2	0.256328	0.00384568	LCE2C	0.518676	2.76041e-05	SCNN1A	0.314957	7.26692e-09	S100A13	0.335088	3.24739e-05	NUCB1	0.314618	0.000906678
						LTB4R	0.250539	3.97995e-15	FAM25A	0.308288	2.65363e-21	SCAND1	0.286935	2.96719e-09	ACTG1	0.254164	4.82073e-17				PPL	0.300976	0.00404436	CARHSP1	0.341868	3.26163e-05	ITM2A	0.321425	7.574e-09	SNAI2	0.365262	3.46153e-05	LGALS3BP	0.510899	0.000946731
						HMGCR	0.264197	4.03824e-15	SPRR2B	1.11054	2.94162e-21	CAV1	0.309304	3.64055e-09	CCL18	0.527261	5.21309e-17				GPNMB	0.392827	0.00481865	LDHA	0.280419	3.55278e-05	RSRP1	0.367904	7.6008e-09	COL27A1	0.306816	3.55336e-05	LPXN	0.267491	0.000993001
						ATP5J2	0.315167	5.24729e-15	SSFA2	0.402098	3.23908e-21	JAK1	0.256595	4.98401e-09	STAT5A	0.29348	5.39837e-17				USP15	0.255908	0.00526099	EPGN	0.337721	3.8408e-05	MYO6	0.359199	8.05968e-09	MRTO4	0.266587	3.60949e-05	HM13	0.558139	0.000998593
						NGRN	0.355058	5.44994e-15	PCDH1	0.250795	3.32761e-21	SNF8	0.260118	5.99615e-09	TGFBI	0.600793	6.0171e-17				CBWD1	0.29052	0.00596627	SERPINB5	0.357924	4.03879e-05	COX7A1	0.420873	8.85724e-09	CCND2	0.392119	3.67422e-05	TPST2	0.327505	0.00106168
						FBLIM1	0.253021	5.67484e-15	DUSP14	0.364191	3.5704e-21	MRPL28	0.255386	6.83786e-09	MSN	0.398163	6.26302e-17				SYTL1	0.250937	0.00597088	CSNK1E	0.363506	5.17908e-05	SYNGR1	0.261361	9.63571e-09	BSG	0.372915	3.72642e-05	RNF168	0.309101	0.00107563
						ATXN10	0.253971	5.77659e-15	VEGFA	0.452465	5.01264e-21	PHLDA1	0.257705	1.09898e-08	APOBEC3C	0.25237	8.96402e-17				PRDX6	0.284645	0.00751806	YWHAZ	0.290356	5.82284e-05	MLLT4	0.381678	9.70854e-09	SLC7A8	0.35	3.8358e-05	B4GALT3	0.284447	0.00107977
						IGSF3	0.255147	5.96485e-15	GPT2	0.311594	1.2128e-20	LRRC15	0.27518	1.33836e-08	ACP5	0.36735	9.95551e-17				RAB25	0.327354	0.00939003	ELOVL1	0.277733	6.2344e-05	GBAS	0.334294	1.13052e-08	ATAD3B	0.276785	4.7927e-05	FUCA2	0.391178	0.00125257
						MT1E	0.352877	8.15318e-15	ARG1	0.850629	1.36748e-20	TRAPPC2L	0.330772	1.54032e-08	DUSP4	0.275817	1.28994e-16				CSNK2A2	0.320397	0.0110107	RNF11	0.338248	0.000121149	TPM2	0.424496	1.27829e-08	ITPR3	0.284994	4.79856e-05	SOD2	0.498225	0.00128968
						SERINC2	0.250104	9.29893e-15	BNIP3L	0.473021	2.27396e-20	NNMT	0.332697	1.59848e-08	CYLD	0.257148	2.41914e-16				PROM2	0.268942	0.0114796	ULK1	0.340667	0.000121549	ZCCHC2	0.301862	1.42534e-08	TES	0.275227	5.68238e-05	GAS6	0.542429	0.00129927
						HNRNPF	0.29816	1.10014e-14	C6orf132	0.38564	2.56112e-20	PDLIM1	0.272538	2.1957e-08	FGL2	0.40199	2.82566e-16				KLK5	0.367536	0.01372	MBD1	0.258674	0.0001217	GPX4	0.400327	2.12489e-08	FOSL1	0.30758	5.94242e-05	ARHGAP45	0.313875	0.00130018
						NCL	0.319884	1.18281e-14	SCEL	0.386448	2.73202e-20	MORF4L1	0.265828	2.35636e-08	GMFG	0.481799	3.36098e-16				LYNX1	0.288506	0.0168933	S100A2	0.285848	0.000124162	SOX13	0.264374	2.25781e-08	CD276	0.326481	5.96491e-05	UCP2	0.384974	0.00132947
						STOML2	0.285937	1.46013e-14	AHNAK2	0.389578	2.7666e-20	CRTAP	0.254404	2.37772e-08	LAMC2	0.664997	4.52389e-16				DAAM1	0.273178	0.0235492	HOPX	0.373981	0.000133132	SMARCA2	0.328639	3.53945e-08	SEC61G	0.349131	6.31968e-05	CEMIP	0.463154	0.00142125
						NOP10	0.296242	1.55496e-14	TTC22	0.345178	3.62427e-20	AP2M1	0.276153	2.43442e-08	ARRB2	0.36573	5.29659e-16				C1orf21	0.276467	0.0236426	NDUFA4L2	0.33258	0.000145406	COX7C	0.449322	3.94692e-08	PDLIM7	0.32846	6.43483e-05	SEC24A	0.275393	0.00143669
						H3F3C	0.256581	1.69644e-14	MFSD6	0.289303	4.1104e-20	PTMS	0.351933	2.56478e-08	DNAJA1	0.343995	5.88442e-16				PLXDC2	0.285629	0.0256365	ARNTL2	0.265472	0.000150048	FBLN5	0.27625	4.23689e-08	TMEM256	0.300022	6.46117e-05	PLTP	0.436117	0.00149991
						OTUB1	0.25611	1.83031e-14	C4orf3	0.518307	5.14555e-20	SQSTM1	0.257343	2.73631e-08	ARHGAP30	0.262958	9.02852e-16				SQLE	0.268979	0.0328635	CAP1	0.278127	0.000214829	CD36	0.290973	4.46272e-08	CLIC1	0.339723	6.53744e-05	TCN2	0.264688	0.00153067
						SPRR2A	0.417048	1.99942e-14	GID8	0.353686	5.47643e-20	RASIP1	0.253682	3.84335e-08	LAPTM5	0.699164	9.44305e-16				MAL2	0.315028	0.0376659	YWHAQ	0.294213	0.00021874	RNF130	0.272917	1.11758e-07	PIEZO1	0.34197	6.5711e-05	ZMIZ2	0.305558	0.00153535
						CSTA	0.33506	2.62418e-14	S100A12	0.281758	5.71114e-20	ID1	0.327295	4.92331e-08	SLC16A3	0.32567	1.32696e-15				SPINK5	0.364666	0.0438415	SLK	0.288555	0.000257684	LENG8	0.28578	1.48014e-07	RAB34	0.264847	6.77262e-05	C17orf62	0.339573	0.00154838
						PTP4A1	0.261619	2.81629e-14	MPZL2	0.435642	6.37262e-20	TNIP1	0.259735	7.1983e-08	CLEC7A	0.276347	1.41324e-15				ABLIM1	0.32032	0.0491082	NIPAL4	0.26603	0.000304303	HACD3	0.354084	1.50873e-07	C17orf89	0.304694	7.34895e-05	TMEM214	0.465702	0.00167995
						MRPL3	0.252252	3.20356e-14	RAPGEFL1	0.258923	1.07712e-19	PRCP	0.252652	8.28899e-08	NINJ1	0.31795	1.83502e-15							DRAP1	0.341664	0.000324634	CFH	0.351088	1.54526e-07	AP1S1	0.266835	8.62423e-05	RARRES3	0.284063	0.00168706
						BOLA2B	0.255269	3.89123e-14	ATP11B	0.275118	1.25358e-19	SPTBN1	0.268814	1.59627e-07	CXCL16	0.269554	1.86982e-15							MKNK2	0.482668	0.000394022	NBR1	0.394397	1.6701e-07	PDPN	0.411343	9.07174e-05	EMILIN1	0.498303	0.0019811
						AKR1C2	0.301685	4.32274e-14	IMPA2	0.400251	1.32457e-19	TAGLN	0.39417	1.81892e-07	TNFAIP8	0.267259	2.66676e-15							MYO1B	0.390173	0.000436684	CTGF	0.412823	1.7385e-07	LMNB2	0.329613	9.47564e-05	DIO2	0.524225	0.0021044
						TSPYL1	0.25491	5.82026e-14	EXPH5	0.266119	2.27113e-19	AHR	0.253058	4.18042e-07	STAT2	0.389162	4.75055e-15							CMIP	0.288565	0.000486085	ETFB	0.406749	2.04581e-07	COL12A1	0.303926	0.000100451	LIMD2	0.338454	0.00226456
						ANXA7	0.268362	6.06201e-14	ESRP2	0.3276	2.4868e-19	YWHAH	0.267448	1.06454e-06	DSE	0.269979	6.52166e-15							FBLIM1	0.286495	0.000559185	NME7	0.257487	2.83567e-07	FAM83A	0.295909	0.000112776	TNFAIP2	0.403092	0.00228433
						CTNNBIP1	0.271928	6.61306e-14	ARRDC3	0.285206	3.11002e-19	ANGPTL2	0.251414	5.11169e-06	GIMAP4	0.285384	1.05075e-14							SOWAHC	0.268245	0.000711339	COL14A1	0.325301	2.84604e-07	RALB	0.321231	0.000121063	CTSS	0.456334	0.00230834
						PXN	0.254477	7.62805e-14	SERPINB8	0.279954	4.16672e-19	CYB5R3	0.259781	1.81359e-05	LIMD2	0.306708	1.66168e-14							ZBTB7A	0.311817	0.000997134	ITGB8	0.255174	2.9999e-07	LDLR	0.266422	0.000150766	CPTP	0.297408	0.00233901
						MYO1B	0.268749	8.37717e-14	NECTIN1	0.402098	4.3579e-19	TGFBI	0.312052	5.07883e-05	LAMA3	0.440705	2.19063e-14							S100A10	0.278022	0.00116841	PBX1	0.326888	4.19806e-07	SRSF1	0.317332	0.000157224	HLA-DMA	0.475382	0.00240001
						DHRS7	0.25665	8.58085e-14	DSG3	0.473519	4.91904e-19				SCO2	0.322009	2.22167e-14							PPP4R1	0.298175	0.00124544	RPL3	0.266138	4.29659e-07	C1QBP	0.361271	0.000159782	FBXW5	0.523316	0.00257243
						TSTA3	0.264632	1.38326e-13	HOPX	1.02308	5.29799e-19				FMNL1	0.296425	4.37735e-14							PHLDA2	0.303601	0.00125555	COMMD3	0.318554	4.46059e-07	BIRC5	0.314378	0.0001724	ORMDL3	0.352153	0.00260187
						PI3	0.527289	1.49399e-13	BDH1	0.267174	6.05498e-19				ARL4C	0.347091	4.6682e-14							IL13RA1	0.283504	0.00151404	SLC6A8	0.363073	4.56553e-07	PRKCDBP	0.32049	0.00019184	BIRC3	0.361332	0.00289553
						MRPS21	0.260379	1.69164e-13	AQP3	0.436782	6.52653e-19				BPGM	0.250935	8.16971e-14							TOP1	0.320198	0.00165054	CD163	0.386399	4.89413e-07	SRC	0.259673	0.000203564	RRBP1	0.544874	0.00293318
						CITED4	0.275443	2.10574e-13	DHCR24	0.420216	6.52912e-19				WIPF1	0.453933	9.3636e-14							RORA	0.277762	0.00166583	B3GNT2	0.272023	4.94045e-07	TK1	0.302456	0.000205888	CHID1	0.310344	0.00306091
						NCKAP1	0.25974	2.12349e-13	SPRR2D	1.26491	1.1149e-18				C1QC	0.33477	1.08094e-13							PABPC1	0.309758	0.00176277	PHLDA1	0.352782	4.99088e-07	PRSS3	0.331666	0.000214788	HLA-DRB1	0.545263	0.0031594
						CLIC3	0.275433	2.80776e-13	ASPRV1	1.46349	1.39336e-18				CYTH4	0.251891	1.12709e-13							FAM214A	0.285129	0.00187948	PDLIM4	0.296541	5.53669e-07	TMEM43	0.251855	0.000220874	FSTL1	0.428466	0.00319214
						PPP1R14B	0.310439	3.2553e-13	CDKN2B	0.298631	1.55934e-18				ITGAV	0.38496	1.46634e-13							BMP2K	0.283092	0.00199103	NDUFA4	0.41159	5.83293e-07	H2AFZ	0.374508	0.000231992	PRKD2	0.333564	0.00322131
						ATP5G1	0.296536	3.6949e-13	HIP1R	0.356042	1.85291e-18				IL1R2	0.263459	2.20996e-13							C4orf3	0.331739	0.00238789	SRRM2	0.463208	6.45068e-07	YWHAZ	0.288398	0.000236859	ABCA7	0.268974	0.00334957
						GSPT1	0.277498	3.8932e-13	CPEB2	0.270441	2.28448e-18				LTBP1	0.308095	2.55113e-13							ARPC2	0.256748	0.00284996	ATP5B	0.442421	7.02415e-07	PALLD	0.361336	0.000240933	UBA7	0.326488	0.00382424
						BMP2K	0.252386	4.42489e-13	BARX2	0.259644	2.94527e-18				OGFR	0.25366	3.07673e-13							ANXA3	0.250305	0.00297335	C6orf89	0.294422	7.05467e-07	RBFOX2	0.302727	0.00025308	TYROBP	0.40308	0.00390618
						GNG5	0.268076	5.86941e-13	TMEM79	0.330809	3.50021e-18				PLSCR1	0.272379	5.14983e-13							ANXA8	0.294371	0.00299251	IDH2	0.327101	7.29761e-07	CTAG1B	0.291752	0.000276944	LAP3	0.481625	0.00395758
						NAA50	0.252537	6.62256e-13	NIPAL2	0.275069	3.83915e-18				SERPINE1	0.339678	6.24177e-13							CLCA2	0.297235	0.00386304	SPINT1	0.437624	7.41846e-07	YKT6	0.343229	0.000276961	DEF6	0.369811	0.00404438
						CCT3	0.293724	8.01688e-13	ZBTB7B	0.31578	4.79103e-18				MRC1	0.319739	7.1609e-13							AHNAK2	0.250373	0.00553846	FAM20C	0.279324	7.86885e-07	FTSJ1	0.322724	0.00027781	IL11RA	0.298753	0.00419726
						EIF1AX	0.267589	8.36763e-13	MAP7	0.298525	6.58243e-18				RNF114	0.253095	8.16444e-13							RAB10	0.283985	0.0060142	DNAJC10	0.332719	7.93795e-07	MSN	0.311593	0.00028118	PGPEP1	0.278764	0.00441666
						UQCRH	0.277085	9.28033e-13	HR	0.270826	7.42803e-18				ARHGEF1	0.329604	8.41939e-13							MAL2	0.321922	0.00617419	FXYD3	0.363785	9.02701e-07	CTSV	0.29888	0.000334367	TMEM208	0.360164	0.00456584
						RAB25	0.322313	1.26504e-12	METRNL	0.412401	1.39127e-17				STK17B	0.298546	8.82477e-13							ESRP1	0.291081	0.00671587	ACAT1	0.325995	9.90477e-07	EBNA1BP2	0.361863	0.000364339	BCL2L1	0.407598	0.00458327
						PSMB5	0.25698	1.6012e-12	ELL2	0.395826	1.4074e-17				GSDMD	0.2904	9.12055e-13							DSTN	0.254553	0.0069743	ACSL1	0.408474	9.99827e-07	CCM2	0.264884	0.000368039	TOM1	0.390594	0.00467526
						SLC3A2	0.298733	1.87608e-12	ANGPTL4	0.286585	1.81508e-17				RFTN1	0.273543	1.14259e-12							RIOK3	0.292971	0.00782939	SDHA	0.366775	1.12761e-06	CDCA4	0.261778	0.000384808	CD53	0.290639	0.00473713
						PCNA	0.30924	2.08632e-12	CLCA2	0.381875	2.02093e-17				TNIP1	0.34782	1.77901e-12							BICD2	0.269558	0.0093707	LITAF	0.354084	1.17517e-06	EDARADD	0.285571	0.000393935	SNRPN	0.309603	0.00481677
						KLK11	0.303377	3.69039e-12	DHRS1	0.299639	2.27536e-17				PSMB8	0.369364	1.90256e-12							ANKRD13A	0.264573	0.00979448	DDX5	0.357896	1.18358e-06	UBE2S	0.273395	0.000435643	TXNIP	0.550945	0.00487294
						SSRP1	0.259111	4.93842e-12	PLA2G4F	0.253472	2.51817e-17				MT2A	0.442558	3.09537e-12							UCHL3	0.274747	0.0116957	TCEA3	0.276558	1.18616e-06	UAP1	0.258848	0.000442645	CFD	0.408056	0.00504336
						C19orf33	0.261088	5.35055e-12	PLCXD1	0.256339	2.62685e-17				SPHK1	0.290463	3.18824e-12							TWF1	0.279148	0.0118287	CLU	0.275299	1.19676e-06	TGFBR1	0.296487	0.00044469	RHOT2	0.329326	0.00512557
						SLPI	0.461961	9.28518e-12	DAAM1	0.365312	3.10759e-17				EMP3	0.330147	4.33391e-12							DNAJB6	0.308492	0.0145798	ECI1	0.380086	1.22704e-06	JUN	0.301616	0.000456599	CD6	0.259919	0.00514645
						ELL2	0.259777	1.01746e-11	ERBB2	0.327714	4.5294e-17				TPM3	0.300961	5.12533e-12							EGLN3	0.258448	0.0156307	GNA11	0.334304	1.3433e-06	DKC1	0.290426	0.000467837	MRC2	0.395278	0.00530806
						TKT	0.263758	2.63506e-11	ARHGAP32	0.275561	5.33351e-17				TNC	0.500649	5.84735e-12							RAB5A	0.35816	0.0160005	HNMT	0.26522	1.54327e-06	EPHA2	0.301408	0.000478515	COL15A1	0.404057	0.00546781
						SLC9A3R1	0.278924	2.84739e-11	RNF11	0.331077	7.05208e-17				NOMO2	0.318162	6.73144e-12							PLS3	0.254811	0.0169143	ERGIC1	0.299161	1.56556e-06	THBS1	0.456147	0.000586291	MFAP4	0.287933	0.00552355
						TMEM54	0.266975	1.36816e-10	NDEL1	0.282366	7.15703e-17				LSP1	0.433381	6.7571e-12							BTG1	0.348756	0.0393309	SCARB2	0.364596	1.61439e-06	MRPL28	0.275308	0.000586778	TPP1	0.444451	0.00585727
						KLK10	0.276129	3.12362e-10	ARHGEF4	0.276706	7.16935e-17				EVL	0.407417	7.66817e-12							FAM162A	0.311969	0.04036	C1QA	0.355598	1.63983e-06	SLC7A1	0.356212	0.000636697	RPL8	0.344141	0.00623119
						C10orf99	0.290001	8.4239e-10	IPPK	0.268112	7.6747e-17				TNFRSF14	0.270387	7.76017e-12										BICDL2	0.265753	1.79146e-06	HSP90AA1	0.29577	0.000676268	CTSD	0.441499	0.00630795
						MSMO1	0.259382	8.83592e-10	PROM2	0.402422	8.82896e-17				FXYD5	0.351546	7.99609e-12										ENTPD6	0.271911	1.99306e-06	MYL6	0.277541	0.000698046	APOL6	0.385384	0.00708934
						S100A7A	0.28178	1.13751e-08	ARRDC4	0.336285	9.81049e-17				C1QB	0.386172	8.13145e-12										GFPT1	0.296093	2.06936e-06	MED15	0.271098	0.00071873	SERPING1	0.517386	0.00723798
						H2AFZ	0.260472	5.29068e-06	PPP2R2C	0.31986	1.2183e-16				RNASET2	0.267447	9.27197e-12										SLC25A36	0.274365	2.09975e-06	PTMA	0.286311	0.000801776	FYB	0.366625	0.00762654
						IVL	0.329909	0.00271502	HPSE	0.261727	1.36142e-16				SAT1	0.365824	9.78443e-12										QDPR	0.348093	2.23995e-06	LTBP2	0.334594	0.000934357	HCST	0.392347	0.00766017
									FAM43A	0.277815	1.37003e-16				CCDC109B	0.296205	1.15646e-11										GNAQ	0.359702	2.50815e-06	CAB39	0.327499	0.000935132	CCL5	0.381504	0.00789894
									PSAPL1	0.256681	1.5093e-16				ARL6IP5	0.290087	1.20622e-11										FCGRT	0.355482	3.24876e-06	BUB3	0.317373	0.001049	TNFRSF1B	0.349523	0.00849669
									CA2	0.508155	1.5708e-16				CCL2	0.382795	1.38131e-11										THBS1	0.377099	3.48e-06	MARVELD1	0.315892	0.00107236	RPL3	0.323333	0.00867995
									SERPINA12	0.3633	1.65153e-16				GRK2	0.279291	2.13194e-11										TMEM181	0.306436	4.2173e-06	EFNA1	0.297768	0.00108497	RPS11	0.335826	0.00898878
									DYNLT3	0.294417	1.86533e-16				FNBP1	0.292964	2.13568e-11										LTBP2	0.379907	4.38843e-06	PHC2	0.311639	0.00111825	PSMB9	0.384628	0.00905357
									PPP1R14C	0.281102	2.47105e-16				EHBP1L1	0.331641	2.14792e-11										PLPP3	0.367306	4.46087e-06	SPINT2	0.295236	0.00118371	A2M	0.590073	0.00914774
									SLC22A23	0.277853	2.88799e-16				PPP1R18	0.324417	2.20568e-11										IGFBP5	0.33369	4.69768e-06	IRF6	0.307388	0.00147974	NUCB2	0.356966	0.00921306
									NBEAL2	0.336229	5.11716e-16				ARPC1B	0.348891	2.85383e-11										BARX2	0.276834	6.11171e-06	SLC38A5	0.281539	0.00160533	LRP1	0.414994	0.00925288
									CALB2	0.464976	7.72097e-16				RAPGEF1	0.267707	3.07059e-11										CDK5RAP2	0.299688	6.34273e-06	KDM1A	0.278278	0.00183317	TNS2	0.278403	0.00932002
									DBI	0.386897	9.70093e-16				SULF1	0.27713	4.67632e-11										PRKAR1A	0.426599	7.04171e-06	NUTF2	0.272518	0.00186874	RPL11	0.274441	0.0094583
									ADAP2	0.281765	1.12148e-15				PBXIP1	0.272119	4.98806e-11										GSN	0.38656	8.93799e-06	SSRP1	0.256551	0.00189237	RASSF2	0.35397	0.00963147
									MAPK14	0.302689	1.34197e-15				SLC20A1	0.273668	5.43071e-11										ALCAM	0.26269	9.61646e-06	NCLN	0.304008	0.0019869	2020-09-06	0.3517	0.00972368
									RDH13	0.27008	1.42208e-15				ADAR	0.290981	6.08776e-11										CD164	0.437502	1.21442e-05	CORO1C	0.295652	0.00203303	IKZF1	0.306828	0.00985088
									CERS4	0.252644	1.70188e-15				CSK	0.287828	7.39054e-11										DSG2	0.339555	1.26381e-05	SLC38A2	0.283684	0.00207813	PLBD2	0.453326	0.0103262
									LRP11	0.26949	1.98924e-15				C4orf48	0.254279	8.24729e-11										CRIP2	0.385879	1.45612e-05	WDR1	0.28822	0.00212941	TRIB1	0.345239	0.0107403
									RHCG	0.870981	2.12141e-15				HIST2H2AA4	0.344951	9.7712e-11										ARHGEF37	0.270237	1.69685e-05	ADAM9	0.31493	0.00219979	SELK	0.370811	0.0109487
									MXD1	0.302406	2.3262e-15				LGALS9	0.291507	1.18146e-10										CFD	0.346379	1.75953e-05	RND3	0.305098	0.00227421	ETFB	0.415655	0.0110762
									TCEAL9	0.348521	2.55458e-15				M6PR	0.284033	1.36254e-10										PAPSS1	0.28232	1.76427e-05	BCL9L	0.294476	0.00230417	CCDC69	0.336081	0.0110975
									ARNTL2	0.263524	2.83107e-15				CDCP1	0.267718	1.62181e-10										SEC11C	0.259228	1.7669e-05	VPS4A	0.276741	0.00245246	FAM50A	0.2911	0.012134
									UGCG	0.349857	3.64705e-15				MARCKSL1	0.257026	3.26427e-10										IL6ST	0.308419	1.94494e-05	ETS2	0.327628	0.00253075	SECTM1	0.327055	0.0124175
									S100A14	0.314804	3.73074e-15				RALB	0.258079	3.63499e-10										MTUS1	0.2641	2.59591e-05	GLS	0.274019	0.00274443	MXRA8	0.38944	0.0124313
									ACSL1	0.298599	4.74556e-15				ARID5A	0.310697	4.79569e-10										CD14	0.345852	2.78143e-05	ANXA5	0.330866	0.00277264	PNISR	0.402461	0.0129008
									CXADR	0.347671	4.77113e-15				INPP5D	0.25915	5.20746e-10										IL17RC	0.327496	2.7838e-05	NME4	0.278553	0.00277433	SNX20	0.261211	0.0134556
									GALNT1	0.315422	5.12799e-15				SMAP2	0.28683	5.78221e-10										TMX4	0.274161	3.56614e-05	YWHAG	0.287603	0.0027995	STAT2	0.415942	0.013918
									GSTA4	0.278778	6.10807e-15				MVP	0.317195	6.40848e-10										FAM114A1	0.303552	3.98404e-05	ACOT7	0.311263	0.00280378	CHPF2	0.339614	0.0140482
									SPRR2F	0.954735	8.70636e-15				MMP10	0.384976	7.64318e-10										DAB2	0.27171	3.99023e-05	TIMM17A	0.302954	0.00314736	RBSN	0.299998	0.0144484
									ARAP2	0.273156	9.60227e-15				IRF7	0.25359	7.99035e-10										PPP1CB	0.365684	4.24406e-05	HSPA5	0.283693	0.00316365	LRRK1	0.280084	0.015341
									ST14	0.293582	1.09833e-14				LGMN	0.306145	8.13079e-10										GBA2	0.272491	4.60117e-05	NAE1	0.271752	0.00323499	FLI1	0.253181	0.0154305
									FAM46B	0.274205	1.61508e-14				PIEZO1	0.290315	8.21104e-10										LGALS3	0.343407	4.62226e-05	PTP4A1	0.355413	0.00354936	COL1A2	0.439816	0.0154746
									HRNR	1.0646	1.6729e-14				TNFAIP2	0.347579	8.55575e-10										CCDC80	0.306404	4.87995e-05	EIF4G2	0.278465	0.0039289	ZNF703	0.260791	0.0157276
									NSG1	0.28063	1.89286e-14				PFKP	0.296589	1.13131e-09										SSFA2	0.348012	5.22976e-05	RNF6	0.262018	0.00412454	MMP2	0.463981	0.0158753
									SMPD3	0.318829	2.32686e-14				CTSZ	0.316233	1.15625e-09										NPDC1	0.263688	5.36096e-05	AMOTL1	0.280049	0.00417287	RPS27	0.315429	0.0161858
									UPP1	0.521798	2.33291e-14				SQRDL	0.287659	2.04878e-09										ABHD2	0.295236	5.7255e-05	PRKDC	0.278804	0.00436294	C2	0.362653	0.0167411
									NR2F6	0.258769	3.13154e-14				IVNS1ABP	0.258702	2.50994e-09										PPP6R3	0.282621	5.93243e-05	OLA1	0.260541	0.0044385	CCDC152	0.375485	0.0168507
									F2RL1	0.265741	3.87774e-14				SBNO2	0.261105	2.56842e-09										MFAP4	0.309982	7.23947e-05	PFKP	0.290204	0.00464672	FGL2	0.345423	0.0169946
									KPRP	0.47996	4.35879e-14				LY6E	0.378053	2.60546e-09										MT-ATP8	0.378292	7.62672e-05	ITGB1BP1	0.316274	0.00476237	POLR3C	0.263372	0.0175404
									SPRR2A	1.04254	5.46168e-14				IFNGR2	0.277689	3.17426e-09										ACO2	0.308382	8.44784e-05	RAN	0.321366	0.00476857	APOL1	0.364532	0.0176417
									GSDMC	0.251706	5.52538e-14				CD4	0.257907	4.27861e-09										ECHDC2	0.316293	8.71895e-05	RNF126	0.285595	0.00516578	UROS	0.287995	0.0181323
									NPEPPS	0.290104	6.75249e-14				CD163	0.297776	5.12936e-09										PCMTD1	0.276398	9.12202e-05	NSFL1C	0.259363	0.00533623	COL3A1	0.535527	0.0181974
									CCDC85C	0.2621	9.0238e-14				ETS1	0.295831	5.38312e-09										SLC4A11	0.27262	9.14618e-05	SNRPD3	0.352263	0.00537692	GSDMD	0.31209	0.0182992
									PPP4R1	0.297356	9.19325e-14				PPA1	0.317191	6.52935e-09										HES1	0.331462	9.59053e-05	HNRNPA2B1	0.278851	0.00554828	ALG13	0.283544	0.0187709
									CRYAB	0.309093	9.28702e-14				PSMA5	0.262082	7.32676e-09										ESRRA	0.289305	9.60619e-05	PAICS	0.311214	0.00571215	FAM20A	0.408858	0.0188606
									HEBP2	0.358372	1.20972e-13				RHOG	0.269807	1.18471e-08										NCOR2	0.386069	0.000100182	TNKS1BP1	0.258574	0.00602137	QPCT	0.3046	0.018899
									NELL2	0.336021	1.22849e-13				AC113404.1	0.258407	2.45622e-08										CALM2	0.408248	0.000105866	DGKA	0.264048	0.00632222	BTN3A2	0.312752	0.0193965
									FAM89A	0.279456	1.38999e-13				SERPING1	0.302663	2.99489e-08										ANKRD10	0.307523	0.000118713	PSMA7	0.31536	0.00658783	PFDN5	0.404781	0.0195639
									2020-09-08	0.319688	1.39236e-13				SPCS3	0.263101	3.22132e-08										GLUL	0.421185	0.000126831	CHPF	0.287267	0.00674876	PACS2	0.294844	0.0203596
									NDFIP2	0.28962	1.43776e-13				B4GALT1	0.251836	3.25564e-08										CRIM1	0.304385	0.000129269	RCN2	0.261211	0.00729261	TMEM205	0.291889	0.0213897
									SLC27A4	0.257774	1.81746e-13				HMGN2	0.283914	5.19179e-08										RBPMS	0.309623	0.000130035	MKI67	0.250004	0.00751487	C1QC	0.341551	0.0216391
									MAFB	0.357578	2.43018e-13				GRINA	0.326956	6.17127e-08										CANX	0.360482	0.000131791	CYB5B	0.262137	0.00771877	B3GAT3	0.295347	0.0225346
									DNAJB6	0.328071	4.03513e-13				MYD88	0.2558	1.16031e-07										LHFPL2	0.255916	0.000132338	SFN	0.250597	0.00789385	ERGIC3	0.536434	0.0231781
									TOB1	0.270316	4.41243e-13				FLOT2	0.274578	1.61494e-07										CBX6	0.283012	0.000133936	PLK2	0.340639	0.00795632	ITGA7	0.341566	0.0237383
									ELOVL1	0.408552	4.78352e-13				CCL13	0.287367	1.64653e-07										DDR1	0.329723	0.000153843	HINT1	0.252129	0.00806092	TCF7	0.291336	0.0239357
									C10orf99	0.39137	5.78425e-13				OPTN	0.268997	1.70967e-07										CD44	0.292441	0.000158848	NFE2L1	0.289758	0.00816283	RPL27A	0.278971	0.0251882
									HIGD1A	0.35586	6.83804e-13				PSMB3	0.274276	1.92455e-07										DAB2IP	0.325406	0.000181069	TCP1	0.299958	0.00835226	ADCY4	0.348867	0.0256849
									ZNF706	0.3028	7.85141e-13				ARHGDIB	0.533172	2.01508e-07										COL15A1	0.407114	0.000200292	YWHAH	0.287064	0.00874849	MRPL28	0.37169	0.025813
									HOMER2	0.292899	8.35312e-13				PKM	0.252722	2.41758e-07										SDC3	0.279808	0.000222698	CDC42EP1	0.254426	0.00932754	DNAJB9	0.269949	0.0274091
									EPS8L2	0.281373	1.19338e-12				IFNGR1	0.258497	2.47712e-07										CIRBP	0.397417	0.000231537	MCM7	0.294238	0.00949341	SLC40A1	0.259468	0.0274383
									PRSS3	0.306234	1.41612e-12				CIB1	0.263398	2.73881e-07										SLC35B2	0.29251	0.000236955	HNRNPC	0.268439	0.0106394	COL5A2	0.365498	0.0275418
									NMU	0.259998	1.48881e-12				HIST2H2AA3	0.307471	2.97075e-07										RASD1	0.268982	0.000244059	AP3D1	0.265618	0.0108639	CCL2	0.300365	0.0310972
									PI3	1.11734	3.29183e-12				NPC2	0.250327	6.29538e-07										FNDC3A	0.253553	0.000252103	HAS3	0.280442	0.0110451	AUP1	0.446417	0.0318791
									IDE	0.409781	4.14239e-12				NFKB1	0.257521	8.47179e-07										SOD3	0.269067	0.000287575	ARPC1B	0.295266	0.0113844	FNDC3A	0.370614	0.0320719
									TJP1	0.274998	4.31306e-12				VAMP5	0.25287	1.16995e-06										ADD3	0.277271	0.000290739	PTBP1	0.299914	0.0122663	ACAP1	0.279781	0.0322727
									EREG	0.31314	5.15192e-12				PSMA4	0.283875	1.53595e-06										CYBRD1	0.277019	0.000339011	TUBA4A	0.265106	0.012576	PLEKHO1	0.337378	0.0333522
									C1orf116	0.253529	5.35944e-12				POMP	0.25356	1.6438e-06										CCDC50	0.298531	0.000353423	C19orf33	0.303514	0.0130202	SMIM7	0.323995	0.0362949
									RAB5A	0.301539	5.38897e-12				ADAMTS2	0.329204	1.77694e-06										FBXO7	0.287345	0.000357879	NME1	0.320562	0.0138855	LRRC15	0.34432	0.0365844
									SPINT2	0.276839	6.25527e-12				CAPG	0.294879	2.50599e-06										PNKD	0.283398	0.000403708	GLO1	0.320143	0.0147736	GNA13	0.260481	0.0413531
									TOLLIP	0.31243	7.5974e-12				TPP1	0.291423	3.77737e-06										RBM47	0.275666	0.000488333	BANF1	0.262392	0.0155566	RPS14	0.2982	0.041469
									CHP1	0.271842	1.04784e-11				CTSB	0.266932	4.55896e-06										IGFBP7	0.333568	0.000558372	UGP2	0.275297	0.0162802	SEMA4D	0.264688	0.0423024
									SRPK1	0.258278	1.4897e-11				IFI16	0.251528	5.05662e-06										ECI2	0.254097	0.000608754	VASP	0.308071	0.016344	TWF2	0.400338	0.0435903
									SDC1	0.374753	1.98366e-11				CD47	0.276462	8.70618e-06										MGST3	0.337629	0.000666501	MZT2A	0.273123	0.0164534	NOMO3	0.364424	0.044868
									CYB5R2	0.252375	2.07988e-11				VASP	0.254155	1.37363e-05										NDUFS2	0.252352	0.000848077	RAP1B	0.298955	0.0165846	GANAB	0.333622	0.0450401
									CKMT1A	0.25301	2.47024e-11				CCL19	0.675427	2.06024e-05										N4BP2L2	0.269751	0.000860276	EXT2	0.255447	0.0174629	BET1L	0.260791	0.0458729
									MFSD5	0.263661	2.54533e-11				CD14	0.256857	2.40005e-05										ACSL3	0.304577	0.000863753	H2AFV	0.266579	0.0190489	SEC61A1	0.506585	0.0459792
									MAST4	0.280926	2.65085e-11				SERPINB1	0.411462	2.84082e-05										NKTR	0.304512	0.000903776	UPP1	0.27465	0.0192284	SEC14L1	0.257268	0.0488584
									LCE3D	0.822165	2.80689e-11				S100A2	0.323004	3.73834e-05										NME3	0.255398	0.00101736	SNRPB	0.328716	0.0196024	TNFRSF14	0.287161	0.0498406
									MKNK2	0.535888	3.52473e-11				RBP1	0.259562	6.00976e-05										EIF4A2	0.319907	0.00102298	DIAPH1	0.26182	0.0208339
									CLTB	0.342123	3.54843e-11				CDH3	0.479784	9.20606e-05										RPL15	0.250023	0.0010958	ARL2BP	0.271729	0.022267
									S100A11	0.250838	4.15584e-11				LAMB3	0.381057	0.00271816										TM4SF1	0.361469	0.00111146	TRIP6	0.2862	0.0227812
									SPINT1	0.258104	4.63003e-11				C1QA	0.25925	0.0105667										ALOX15B	0.294868	0.00112148	UBE2A	0.266945	0.0252342
									LCE2C	0.368387	7.41382e-11				HLA-E	0.256971	0.0274215										HP1BP3	0.37236	0.00115193	FHL2	0.274532	0.0255454
									SEMA4B	0.260586	9.69568e-11				CCL21	0.31765	0.0322535										RNASE1	0.347475	0.00117174	TWF2	0.281521	0.0278232
									MYO6	0.261697	1.50061e-10																WBP2	0.277065	0.00118777	NPM1	0.333989	0.0315183
									GALNT6	0.258967	1.55161e-10																ALDH18A1	0.283683	0.0011894	FAM83H	0.27557	0.0317616
									ADIPOR1	0.298376	1.8441e-10																PTRF	0.272414	0.00122655	AC113404.1	0.308208	0.0323537
									PLS3	0.260253	1.93048e-10																SAT1	0.364474	0.00129476	AUP1	0.265305	0.0331423
									SAMD9	0.300315	1.949e-10																SERF2	0.269382	0.00143264	DHX9	0.252977	0.0384457
									MAPK6	0.273265	3.15549e-10																PRDX3	0.284691	0.00150623	GLRX3	0.264674	0.0385186
									PITHD1	0.251594	3.24588e-10																AKT1	0.26161	0.00164556	COL4A2	0.373644	0.0409359
									CPEB4	0.250801	3.61833e-10																ALDH9A1	0.336913	0.00168918	ADRM1	0.277691	0.0429617
									NOTCH2	0.257397	4.26706e-10																HOMER2	0.274038	0.0017244	BAP1	0.30225	0.0429802
									TPBG	0.27859	4.63945e-10																UQCRB	0.364522	0.00179483
									LCE1B	0.35575	5.42761e-10																CDK5RAP3	0.312766	0.00190238
									CNBP	0.27336	6.15822e-10																LONP2	0.275226	0.00212471
									YWHAQ	0.250678	6.39056e-10																NINJ1	0.281835	0.00222938
									CARHSP1	0.303722	8.14444e-10																ZRANB2	0.251633	0.00223113
									LCE1C	0.317678	1.0869e-09																ERBB3	0.278077	0.00229348
									ADGRG1	0.272016	1.0923e-09																VSIG10L	0.270747	0.00251765
									GM2A	0.327448	1.17813e-09																TMEM87A	0.300768	0.00257014
									QSOX1	0.347832	1.48985e-09																KIAA1522	0.369171	0.0028747
									H1F0	0.30059	1.84598e-09																SDCBP	0.293023	0.00342525
									ZFP36	0.262632	3.15047e-09																DDX17	0.290895	0.00358791
									WDR26	0.285005	7.68921e-09																IMMT	0.295174	0.00431566
									CDH3	0.315908	1.55963e-08																HMGN3	0.265171	0.00515642
									FLG2	1.14595	2.19104e-08																LFNG	0.257033	0.00550618
									GOLGA4	0.269624	3.92432e-08																CD74	0.303631	0.00566689
									KLF5	0.290857	4.38695e-08																C3	0.276869	0.00580867
									DUSP1	0.251154	4.74054e-08																EPS8L2	0.320087	0.0064791
									RORA	0.458643	5.5315e-08																FBLN1	0.263564	0.00648717
									MMP24-AS1	0.255475	8.84106e-08																RBM39	0.310132	0.0066855
									TWF1	0.254234	1.5994e-07																H1F0	0.272544	0.0078427
									KIFC3	0.311963	1.63285e-07																SERPING1	0.251437	0.00787519
									LOR	1.32348	1.2943e-06																MSL1	0.276665	0.00797639
									EMP2	0.270171	1.89921e-06																MDH1	0.295612	0.00847775
									CPA4	0.270514	2.23825e-06																RNASET2	0.279881	0.00873731
									DEGS1	0.263412	2.48638e-06																PIM3	0.347974	0.0092517
									PPIF	0.257919	6.22112e-06																SOX4	0.31767	0.00941632
									SREK1IP1	0.267615	9.09081e-06																TMEM109	0.259265	0.00976977
									RPL22L1	0.362335	9.71643e-06																ERBB2	0.282281	0.00984933
									VAT1	0.256334	2.37193e-05																SLC25A6	0.296533	0.00986527
									ZFAND6	0.255839	2.61469e-05																SARAF	0.368029	0.0119901
									ENAH	0.250075	4.30569e-05																ATP5L	0.29912	0.0129715
									CD36	0.340106	9.99713e-05																ATRAID	0.251777	0.0133134
									LDLR	0.253429	0.000243336																CLK1	0.319158	0.014155
									SPTSSA	0.311222	0.000679765																COX7A2	0.288418	0.0145391
									FGFBP1	0.278982	0.000886371																ADI1	0.259671	0.0154899
									HPGD	0.411668	0.00141726																SMIM14	0.27764	0.0158625
									AKR1B10	0.305681	0.00329941																TTC19	0.270784	0.0159022
									NDRG1	0.331719	0.00631855																VWA1	0.251814	0.0159113
									KRT6A	0.282508	0.00760557																FARP1	0.285101	0.0163315
									IGFL1	0.30258	0.0132671																NDUFA5	0.283086	0.0171324
									CSNK2A2	0.364026	0.0176356																IVNS1ABP	0.298175	0.0198871
																											BAZ2B	0.317341	0.0200381
																											PNISR	0.265824	0.0227365
																											SEC62	0.29505	0.0237919
																											LGMN	0.325088	0.0281517
																											RABEP1	0.287986	0.0282154
																											COX5B	0.334638	0.0293415
																											ANAPC16	0.294508	0.0294303
																											NDUFV1	0.263578	0.0297367
																											IGFBP4	0.283126	0.0315129
																											PTPRF	0.296707	0.0337596
																											DAP	0.30997	0.0359856
																											TSC22D1	0.333513	0.0361358
																											RPN2	0.281826	0.0419711
																											UQCRC2	0.267928	0.044187
																											IST1	0.274319	0.0444477
																											DPYSL2	0.264798	0.0471185

## Sheet: Patient 5
Supplementary Table 4: ST Differentially Expressed Genes
p_val_adj = Wilcoxon rank sum test with FDR correction, avg_logFC = average log fold-change vs. all other clusters in patient
Patient 5
P5_C1	avg_logFC	p_val_adj	P5_C3	avg_logFC	p_val_adj	P5_C4	avg_logFC	p_val_adj	P5_C5	avg_logFC	p_val_adj	P5_C6	avg_logFC	p_val_adj	P5_C7	avg_logFC	p_val_adj
HSPG2	0.328324	9.85006e-15	DEFB103B	0.263227	0.000538816	KRT1	1.39096	4.38376e-44	SERPINB4	0.934767	1.0523e-25	ANKRD36	0.608405	2.35922e-110	LAMC2	0.839908	8.53983e-17
PSME2	0.341801	1.28595e-14				KRT10	1.41362	2.84317e-42	SERPINB3	0.837415	2.42982e-21	ANKRD36B	0.519733	1.61778e-109	ACKR3	0.271297	1.59874e-13
PFN1	0.305018	2.54668e-12				CALML5	0.7961	1.1046e-27	ANGPTL4	0.275388	3.67427e-12	ANKRD36C	0.584936	5.39262e-88	NDRG1	0.738556	1.03903e-12
RPL36	0.256087	6.15532e-12				KRT6A	0.581979	5.30853e-26	KRT6A	0.450153	1.32347e-10	MMP11	0.315418	0.000841381	AGR2	0.318486	4.4322e-12
AEBP1	0.33124	1.33485e-11				KRTDAP	0.746002	1.0115e-25	COMMD1	0.473566	2.31871e-10				TGFBI	0.642604	1.25218e-10
TAPBP	0.25817	1.07832e-10				SPINK5	0.773037	1.20736e-25	CRABP2	0.478917	2.44816e-09				SERPINE1	0.46803	2.16327e-10
IGFBP4	0.313422	8.07404e-08				CSTA	0.658076	1.09571e-23	PI3	0.775812	4.81927e-09				UBC	0.548101	3.46196e-08
SSR4	0.314237	0.000366256				KRT2	1.14255	1.35182e-23	GJB2	0.454582	9.12704e-09				LAMB3	0.620693	1.07148e-07
						TMEM45A	0.667051	1.94157e-19	RHCG	0.574013	1.45568e-08				IGFBP3	0.584504	3.46555e-07
						S100A8	0.283707	2.61582e-19	MT-CO1	0.673787	2.87091e-08				MMP14	0.495262	2.76694e-05
						SBSN	0.507293	2.11621e-17	RPSA	0.531134	3.75939e-07				AKR1C1	0.318824	3.27476e-05
						KRT6C	0.465916	8.67256e-17	RPL29	0.46966	2.2193e-06				ITGA6	0.380995	6.7406e-05
						LGALS7	0.5043	2.58149e-15	SERPINB13	0.427937	4.32948e-06				COL17A1	0.548745	0.000118497
						S100A7A	0.566656	4.55179e-15	PPIA	0.453538	5.36888e-06				FSTL3	0.332924	0.000216467
						KRT16	0.381402	6.05442e-15	MT-CO2	0.485837	1.00384e-05				MMP1	0.476754	0.000666134
						S100A9	0.265699	1.44066e-14	RPL36	0.512816	2.05036e-05				GALNT6	0.463888	0.00125305
						LGALS7B	0.473956	5.00825e-13	SLPI	0.461529	2.34992e-05				KIFC3	0.250535	0.0031804
						GJB2	0.402843	1.11636e-12	COMP	0.259667	3.3851e-05				JUP	0.311166	0.00599915
						DMKN	0.440881	1.80928e-12	S100A7A	0.429168	4.77232e-05				SLC7A8	0.338963	0.00636427
						MT-CO1	0.561045	3.48166e-11	APOL1	0.468835	6.65333e-05				CORO6	0.308638	0.00842169
						S100A7	0.286347	7.5996e-11	DHCR24	0.369576	9.60666e-05				CSPG4	0.369843	0.0202892
						LYPD3	0.406321	2.36371e-10	TCN1	0.274979	0.000103545				SEMA3C	0.289311	0.0286759
						TM7SF2	0.338021	4.39555e-10	LGALS7	0.427274	0.000142922
						KLK7	0.479091	6.04999e-10	RPL37A	0.396605	0.000144661
						FCGBP	0.574369	9.14152e-10	PDZK1IP1	0.332316	0.000153967
						DSC1	0.445177	1.50265e-09	RPS21	0.383256	0.000248358
						PERP	0.297174	2.43548e-09	CST3	0.391864	0.00049772
						DHCR24	0.413298	2.91707e-09	IL1RN	0.395258	0.000523987
						GLTP	0.50894	1.23795e-08	RPS18	0.529371	0.000557703
						HOPX	0.489242	2.22193e-08	DEFB1	0.361073	0.00062836
						ARG1	0.255848	9.87194e-07	LGALS7B	0.415338	0.000645554
						FABP5	0.299657	1.59959e-06	SERPINB1	0.274728	0.00109509
						LY6D	0.371942	1.38458e-05	LY6D	0.497201	0.00160105
						KRT6B	0.314274	1.46882e-05	FGFBP1	0.273381	0.00204103
						RPS18	0.32669	1.61987e-05	AQP3	0.415234	0.00257857
						IDE	0.282347	1.78146e-05	EEF1A1	0.523589	0.00344116
						MUCL1	0.280108	7.75376e-05	TMSB4X	0.283877	0.00488777
						LOR	0.401972	9.96216e-05	SBSN	0.382902	0.00574143
						SERPINB13	0.445751	0.00014867	DEFB4B	0.458739	0.00738801
						FLG	0.545549	0.00018783	RPS17	0.47258	0.00835952
						GJA1	0.321926	0.000189439	RPLP2	0.262799	0.0110324
						MT-CO2	0.360288	0.000318179	TGM1	0.364201	0.0144785
						SPRR1B	0.254981	0.00101185	SPRR1B	0.386909	0.0149772
						JUP	0.280131	0.00103461	RPLP1	0.288789	0.0184616
						CASP14	0.366377	0.00161443	RPS15A	0.339005	0.0191961
						DYNLL1	0.276851	0.00227759	KRT16	0.322327	0.0276881
						DSG1	0.349844	0.00306699	RPS11	0.356193	0.0377688
						H2AFJ	0.271842	0.00642198	DEFB4A	0.450704	0.0406029
						SERPINB4	0.297432	0.0104663
						LY6G6C	0.263353	0.0137613
						TGM1	0.347221	0.0256466
						MT-ATP6	0.314308	0.0395051

## Sheet: Patient 9
Supplementary Table 4: ST Differentially Expressed Genes
p_val_adj = Wilcoxon rank sum test with FDR correction, avg_logFC = average log fold-change vs. all other clusters in patient
Patient 9
P9_C2	avg_logFC	p_val_adj	P9_C3	avg_logFC	p_val_adj	P9_C4	avg_logFC	p_val_adj	P9_C5	avg_logFC	p_val_adj	P9_C6	avg_logFC	p_val_adj	P9_C7	avg_logFC	p_val_adj	P9_C8	avg_logFC	p_val_adj	P9_C9	avg_logFC	p_val_adj	P9_C10	avg_logFC	p_val_adj	P9_C11	avg_logFC	p_val_adj
HSP90AA1	0.419502	2.13261e-42	DEFB4B	0.641848	1.30168e-186	DEFB103B	0.483909	3.64868e-62	ANKRD36	0.669457	3.59733e-244	NDRG1	1.12262	1.91921e-49	BST2	0.394735	8.87193e-101	LUM	0.460179	3.43727e-79	SRGAP2B	0.655904	0	NBPF26	0.416293	6.98849e-111	RGPD2	0.503225	0
			DEFB4A	0.63639	1.80606e-171	DEFB103A	0.45785	2.8972e-57	ANKRD36C	0.681468	8.83848e-236	IGFBP2	0.603856	2.58807e-35	KRT2	0.756794	3.03276e-91	COL6A1	0.53732	1.22051e-68	SRGAP2C	0.557516	3.89472e-278	NBPF12	0.551194	1.82831e-88	RGPD1	0.473372	1.41994e-279
			LCN2	0.747135	2.80085e-62	SPRR1B	0.638104	1.6902e-51	ANKRD36B	0.595334	2.25714e-209	COL7A1	0.619538	1.12482e-24	SERPINB3	0.788602	6.2851e-79	COL6A3	0.437832	1.31958e-58	SRGAP2	0.314923	1.1237e-33	NBPF19	0.549698	2.89345e-61	RGPD8	0.471681	1.26108e-199
			S100A7A	0.639767	1.14017e-49	KRT6A	0.389151	1.72397e-42				LAMC2	0.677693	6.4907e-24	SERPINB4	0.625472	4.29616e-75	COL3A1	0.781301	8.68864e-57				NBPF9	0.427545	1.91527e-55	RGPD3	0.307378	1.33032e-121
			SLC6A14	0.265791	8.84682e-45	KRT16	0.468015	7.48761e-40				TGFBI	0.530627	1.29955e-18	TMEM45A	0.79554	1.19609e-70	COL1A2	1.02171	1.54744e-56				NBPF14	0.537176	2.65331e-53	RGPD6	0.424159	1.20896e-78
			MUC1	0.431224	2.15732e-34	SLPI	0.631923	5.59663e-32				LAMB3	0.445391	3.96876e-13	IFI6	0.909044	1.78342e-65	TPSB2	0.476334	3.76963e-55				NBPF15	0.359154	2.20659e-41	RGPD5	0.312322	6.853e-43
			S100A7	0.731048	6.28092e-34	KRT6B	0.428053	6.29573e-31				IGFBP6	0.369054	8.3185e-13	GPX3	0.272629	1.1301e-64	AEBP1	0.534808	6.30637e-52				NBPF20	0.513679	3.00474e-39
			SPRR2D	0.614342	9.31717e-33	SBSN	0.495891	2.05596e-30				PGK1	0.337113	9.66367e-12	KRTDAP	1.23109	3.88401e-62	IGFBP4	0.486326	7.35199e-47				NBPF1	0.299624	1.35456e-23
			PSCA	0.252713	1.30127e-31	LGALS7B	0.532004	3.08617e-30				SLC2A1	0.395015	4.56004e-10	KRT1	1.73124	1.70642e-61	COL4A2	0.492143	6.40784e-46				NBPF11	0.260862	1.35803e-20
			S100A9	0.588784	6.95743e-30	S100A8	0.43687	4.43526e-30				IFI6	0.31996	2.43336e-09	AQP3	0.549785	1.98249e-60	COL1A1	1.00775	3.17966e-35
			S100P	0.31579	4.32675e-29	CRCT1	0.311041	6.19689e-24				ITGA6	0.367958	2.81594e-09	KRT10	1.8007	3.56347e-59	FN1	0.571265	6.86978e-35
			S100A8	0.506105	5.3056e-22	CNFN	0.422287	4.31068e-23				COL17A1	0.342835	1.74131e-08	DMKN	1.01205	1.1635e-50	TPSAB1	0.327127	1.34355e-34
			SPRR2A	0.566814	9.31156e-22	SPRR2A	0.479591	6.58435e-23				HLA-A	0.350004	4.08569e-08	ISG15	0.678406	2.48684e-50	HLA-DRA	0.587361	1.36969e-34
			SPRR3	0.531373	4.27822e-21	LGALS7	0.481468	6.72147e-23				S100A10	0.326805	3.31614e-07	ASPRV1	0.365695	5.78642e-48	SPARC	0.664377	8.0734e-31
			SPRR2F	0.325837	6.81123e-21	SPRR3	0.423581	1.4731e-22				SERPINE2	0.286535	1.66355e-06	KRT6B	1.18981	1.58717e-45	POSTN	0.331852	8.94088e-31
			KLK6	0.262383	4.96471e-19	KRT17	0.32446	4.62722e-22				PKM	0.261554	3.27778e-06	IFI27	0.968536	1.54831e-44	CD74	0.677926	7.37822e-29
			ERO1A	0.296586	8.28219e-16	SPRR2G	0.268378	1.70981e-20				EEF1A1	0.326456	3.63532e-06	TUBB2A	0.713982	5.66945e-43	COL4A1	0.417934	9.37796e-29
			SPRR2B	0.293592	5.35821e-14	CSTA	0.383971	4.69149e-19				IFI27	0.371604	5.85775e-06	GJB2	0.988714	4.54292e-42	BGN	0.289923	3.45317e-28
			SPRR2E	0.50911	5.56469e-14	SPRR2D	0.398899	1.07386e-18				HLA-B	0.454286	1.78259e-05	S100A8	0.903355	8.2203e-40	HLA-DPB1	0.271081	4.42719e-26
			SERPINB4	0.252416	2.47161e-12	KRT6C	0.329945	1.85026e-18				MT-CO2	0.314451	3.15236e-05	S100A7A	0.713436	1.06377e-36	DCN	0.251105	2.35013e-23
			PI3	0.495473	2.53599e-12	FABP5	0.407318	3.1337e-17				SPARC	0.261408	3.27338e-05	S100A7	1.08003	2.7716e-36	HLA-B	0.670573	2.72868e-22
			KLK7	0.325635	3.31231e-12	SPRR2E	0.479862	7.25551e-17				DSC3	0.251823	5.87443e-05	SERPINB13	0.601361	4.23903e-36	COL6A2	0.28851	2.72345e-21
			SLPI	0.428238	8.25346e-12	SPRR2B	0.324162	1.44283e-16				LDHA	0.308428	6.74958e-05	CSTA	1.05892	1.10253e-35	IGFBP7	0.325599	1.52749e-19
			ECM1	0.27954	1.5273e-11	DSG1	0.314718	3.38e-16				PLEC	0.256911	7.75946e-05	PI3	0.878664	2.97812e-35	FTH1	0.369765	2.44407e-17
			EMP1	0.25131	1.36822e-10	CDSN	0.330881	1.59359e-15				IGFBP3	0.376509	0.000128701	FABP5	0.801434	5.14712e-32	CD63	0.345599	3.3547e-17
			SERPINB3	0.288742	2.76321e-10	LY6D	0.334639	7.94414e-15				DST	0.256817	0.000156091	S100A9	0.822134	2.30391e-31	VIM	0.492726	2.36273e-16
			CSTB	0.284043	8.32644e-07	KRT1	0.260116	2.29826e-14				S100A2	0.258861	0.000213443	C10orf99	0.284068	6.97571e-31	EEF1A1	0.508148	4.84995e-15
			SPINK5	0.404009	0.00119268	SPRR2F	0.252253	2.58675e-14				GJB6	0.265265	0.0003063	KRT6C	0.683424	1.51608e-30	HLA-A	0.483048	1.14049e-14
						ANXA1	0.303121	7.69764e-14				LGALS7B	0.304948	0.000650368	CALML3	0.362443	4.61444e-27	TNC	0.376005	5.8441e-14
						PKP1	0.297305	2.23637e-11				PKP1	0.268224	0.00131818	KLK7	0.682016	3.08625e-26	MT-CO2	0.424162	5.73329e-13
						YWHAZ	0.303074	3.35139e-11				SDC1	0.269086	0.00192766	SBSN	0.833979	4.06641e-26	COL5A2	0.25386	8.52261e-13
						IGFL1	0.263279	4.41453e-11				FGFBP1	0.250527	0.00705119	GLTP	0.482469	5.82845e-26	COL7A1	0.451919	3.94411e-10
						CD24	0.267891	1.18984e-10				TMSB10	0.263739	0.0071157	TGM1	0.379345	1.0437e-23	RPL3	0.325862	5.53758e-10
						S100A9	0.260785	7.85291e-08				LGALS7	0.265254	0.00755929	GGH	0.251417	1.93719e-22	TMSB4X	0.391038	1.49339e-09
															KRT16	0.572073	3.48041e-22	RPS17	0.331262	2.54399e-09
															LYPD3	0.465689	1.98171e-21	B2M	0.423633	3.46352e-09
															KRT6A	0.434894	1.75775e-20	PTMA	0.338104	5.77628e-09
															SPRR1B	0.722112	3.7854e-20	RPS3A	0.314225	3.76109e-08
															CALML5	0.690266	1.03791e-18	PFN1	0.341006	5.86093e-07
															SPINK5	0.759589	2.61286e-18	RPL5	0.268862	2.25368e-06
															SFN	0.4534	1.61557e-17	ACTB	0.257791	5.17097e-06
															MT-CO2	0.59656	2.14155e-17	RPS19	0.26149	7.15047e-06
															IVL	0.557214	1.15414e-16	RPL28	0.27176	8.44294e-06
															DSC1	0.263858	2.00853e-15	RPL9	0.253494	1.03144e-05
															RPL13	0.500069	7.82998e-14	FTL	0.312196	1.2478e-05
															RPS2	0.364047	9.67404e-14	RPS14	0.273221	1.35555e-05
															KLK6	0.280305	2.3824e-13	RPL13	0.272752	9.35415e-05
															RPS28	0.368903	1.3793e-12	RPLP1	0.263	0.00017966
															LGALS7B	0.573046	1.42663e-12	TMSB10	0.25161	0.000552365
															KRT75	0.303919	1.81963e-12	MT-CO1	0.296172	0.00056678
															RPL28	0.362153	3.75954e-12	TGFBI	0.282537	0.00415691
															RPS18	0.470533	1.23772e-11	IGFBP3	0.289505	0.0203094
															S100A14	0.410167	1.68279e-11
															CDSN	0.559887	2.70233e-11
															LGALS7	0.51972	3.86154e-11
															GJA1	0.367916	4.56313e-11
															CSTB	0.445737	6.73127e-11
															RPL13A	0.413137	9.46348e-11
															RPS29	0.351098	1.94793e-10
															RPLP2	0.405621	2.15085e-10
															PKP1	0.38845	6.30509e-10
															MT-ATP6	0.361664	7.26114e-10
															RPL3	0.382571	3.74794e-09
															RPS11	0.353267	9.95433e-09
															SLPI	0.410589	2.16278e-08
															RPS3	0.318299	2.36856e-08
															RPS8	0.32423	3.58261e-08
															GJB6	0.306748	5.48026e-08
															RPLP1	0.370488	1.47722e-07
															RPL36	0.388411	1.65917e-07
															TPT1	0.344045	5.94373e-07
															RPS6	0.367756	2.52382e-06
															RPL27A	0.308748	3.01738e-06
															DSC2	0.367286	4.49454e-06
															MT-CO1	0.373237	5.20495e-06
															RPL37A	0.358223	9.85809e-06
															LY6D	0.276727	2.57664e-05
															RPS24	0.30662	5.77203e-05
															RPS12	0.310375	0.000322989
															DSP	0.281022	0.00123124
															RPL9	0.31274	0.0161102
															HLA-B	0.288729	0.0170501

## Sheet: Patient 10
Supplementary Table 4: ST Differentially Expressed Genes
p_val_adj = Wilcoxon rank sum test with FDR correction, avg_logFC = average log fold-change vs. all other clusters in patient
Patient 10
P10_C0	avg_logFC	p_val_adj	P10_C1	avg_logFC	p_val_adj	P10_C2	avg_logFC	p_val_adj	P10_C3	avg_logFC	p_val_adj	P10_C4	avg_logFC	p_val_adj	P10_C5	avg_logFC	p_val_adj	P10_C6	avg_logFC	p_val_adj	P10_C7	avg_logFC	p_val_adj
MT-ND4	0.266661	3.10504e-19	KRT6B	0.60304	2.87639e-72	COL6A2	0.818248	2.2921e-48	MT2A	0.73925	3.71054e-52	CD36	0.720189	1.86412e-60	HRNR	0.855441	1.11097e-47	DEFB4B	0.955866	5.22078e-116	MMP10	0.611112	8.347e-52
			KRT16	0.615112	2.35176e-70	MZB1	0.522812	1.52484e-47	IFITM3	0.589678	1.31227e-46	GLTP	0.989145	8.40077e-60	AZGP1	0.918675	3.15454e-38	DEFB4A	0.925834	1.07634e-99	IL24	0.317233	4.81665e-45
			SFN	0.619606	4.2998e-65	HLA-B	0.784401	7.63886e-46	SOD2	0.594632	3.34468e-40	S100A7A	1.33581	6.0089e-59	SPINK5	1.07246	1.97812e-32	RHCG	0.909737	2.47251e-42	PTHLH	0.34654	1.51171e-39
			KRT5	0.485264	2.23436e-55	COL1A1	1.10287	6.98754e-44	EEF1A1	0.560714	1.41432e-38	KLK11	0.682319	1.12078e-56	SBSN	0.921877	1.14952e-31	PI3	1.51693	5.59191e-39	TNNT1	0.387987	1.36541e-33
			KRT6C	0.571994	5.88399e-54	COL1A2	0.971447	3.08492e-43	KRT15	0.816588	4.63144e-38	TMEM45A	1.1536	2.20714e-55	CALML5	1.11256	2.29351e-29	DEFB103B	0.743361	7.34113e-39	ITGB4	0.961729	1.47871e-28
			KRT14	0.39966	1.55762e-36	DERL3	0.404461	1.92425e-42	ATP1A1	0.667466	5.75197e-38	ABCA12	0.567436	2.951e-55	KLK6	0.730237	2.55044e-29	SPRR2A	1.36275	3.30564e-37	SERPINE1	0.460477	6.26251e-26
			LGALS7	0.377797	1.96511e-33	COL3A1	0.904401	1.27709e-40	LTF	0.553342	1.69761e-35	CYP4F22	0.515579	8.5426e-55	FLG	1.6791	4.24263e-29	SPRR3	0.945372	2.55769e-36	COL7A1	1.17881	4.35806e-25
			DSC2	0.489313	1.11153e-30	VIM	0.597275	1.75299e-38	PTMA	0.570229	6.85133e-33	S100A7	0.849287	4.82703e-52	CNFN	1.03705	4.88773e-28	SPRR2D	1.07772	7.18796e-36	ODC1	0.477818	7.14734e-24
			LGALS7B	0.351393	3.66238e-30	AEBP1	0.620659	2.50206e-38	RPS3A	0.531186	2.1326e-30	SPRR1A	0.581299	3.09128e-51	CASP14	0.967854	1.09469e-27	SPRR2B	0.687054	1.23227e-32	LAMC2	0.662293	7.74989e-24
			SLPI	0.474308	2.86178e-28	JCHAIN	0.638164	2.72263e-36	RPL9	0.501794	1.00419e-29	KRTDAP	1.08272	8.66406e-51	LCE3E	0.732878	3.4066e-27	DEFB103A	0.755015	1.45138e-31	COL17A1	1.20283	1.64996e-22
			GSTP1	0.390075	1.36355e-27	COL4A1	0.378411	1.49189e-35	RPS27A	0.46241	1.6214e-29	ALDH3B2	0.52727	1.53068e-49	ATP6V1C2	0.425718	4.20021e-27	SPRR2F	0.499669	1.59844e-25	LAMB3	0.84907	3.11945e-21
			S100A14	0.359688	1.58451e-20	PIM2	0.310632	3.55969e-34	RPL6	0.440149	9.40896e-28	RDH12	0.430272	2.72731e-47	FCHSD1	0.391499	2.1332e-26	ANXA1	0.797251	2.18855e-20	IGFBP3	0.420011	5.67368e-21
			KRT17	0.383764	1.12562e-18	SPARC	0.668176	6.21288e-34	MT1X	0.27278	3.10222e-27	TGM1	0.711148	4.07981e-47	EPS8L1	0.53563	8.30628e-26	SLPI	1.06634	1.12016e-19	ITGA6	0.655521	1.00005e-20
			S100A2	0.346183	2.14968e-17	COL4A2	0.506733	9.05341e-34	RPS12	0.408343	4.16215e-27	TACSTD2	0.709787	2.40952e-46	ATG9B	0.286273	6.13663e-25	CNFN	0.874803	7.7659e-18	VAV2	0.268349	4.25736e-19
			PKP1	0.314628	2.53512e-15	HLA-C	0.770108	2.54835e-33	PPIA	0.546468	5.17482e-27	DSC1	0.454928	4.0544e-46	SMPD3	0.427927	9.4231e-25	SPRR2E	0.791868	1.2201e-17	CXCL14	1.20577	2.97804e-18
			ANXA1	0.404429	1.30368e-13	IGFBP4	0.709973	3.13623e-33	HMGN2	0.318993	1.18819e-26	TCN1	0.703536	5.0824e-46	KPRP	0.63462	2.76522e-24	EPS8L1	0.597172	6.14352e-17	ACTB	0.874401	3.18377e-17
			AHNAK2	0.278994	1.54796e-13	LGALS1	0.629898	3.2909e-33	RPS19	0.469285	4.85277e-26	ELOVL4	0.46238	7.46881e-46	DMKN	0.788116	7.98313e-24	SPINK5	0.92858	4.49744e-16	LTBP1	0.32867	3.50553e-17
			DSP	0.295224	3.16839e-10	COL6A1	0.465301	6.79971e-29	TUBB	0.384697	2.18485e-25	CERS3	0.484753	1.71578e-44	PLA2G4D	0.399691	9.04938e-24	SPRR1B	0.78619	5.63424e-16	LAMA3	0.289598	6.15299e-17
			S100A6	0.279259	1.45206e-09	POSTN	0.370426	1.0372e-28	NPM1	0.438074	3.62767e-25	KRT2	0.757314	3.59469e-44	SLC15A1	0.450561	2.76296e-23	ERO1A	0.38745	5.45176e-15	AKR1C1	0.314984	9.79369e-17
			TYMP	0.271913	1.46382e-09	FTL	0.635871	2.95885e-28	RPL3	0.577072	2.0439e-24	PLA2G4E	0.492972	4.13864e-41	CRCT1	0.740278	1.49665e-22	A2ML1	0.559714	1.1919e-12	MMP1	0.892516	2.31145e-16
						PCOLCE	0.270411	6.08906e-28	RPS11	0.444749	3.65222e-24	DIO2	0.568936	1.80663e-40	FLG2	0.92711	2.48569e-22	FAM83A	0.33388	3.31913e-12	THBS2	0.583751	7.82323e-14
						HSPG2	0.412575	1.23561e-26	PPA1	0.265356	9.18751e-24	LGALSL	0.564394	3.49915e-39	KLK7	0.868902	3.99233e-22	LCN2	0.298429	3.36365e-12	TGFBI	0.50877	3.10369e-13
						BGN	0.375354	3.14427e-25	APOE	0.414806	9.5503e-24	DSG1	0.672678	7.6038e-39	CTSV	0.465271	4.72142e-22	KRT16	0.446388	1.21353e-10	S100A2	0.880287	6.52511e-13
						THY1	0.35208	1.85106e-24	FBL	0.341799	1.74922e-23	KRT78	0.458017	1.27229e-38	LCE3D	0.992809	6.19267e-21	S100A7	0.413956	4.3977e-10	ITGA3	0.516977	7.54187e-13
						CLDN5	0.307391	2.0105e-23	RPS3	0.436488	1.8619e-23	SDR16C5	0.505479	1.87082e-38	HAL	0.537855	1.1058e-20	FMO2	0.28978	6.65095e-10	SLC7A8	0.308435	1.06637e-12
						COL6A3	0.349533	7.63397e-23	RPSA	0.438264	8.59891e-23	SBSN	1.04641	2.23069e-38	VEGFA	0.449161	1.34792e-20	IL1RN	0.520126	1.05645e-09	EHD2	0.381499	2.88963e-12
						IGFBP7	0.282988	2.49322e-22	RPL4	0.428436	1.73859e-22	SPRR1B	0.894659	3.7025e-37	IGFL2	0.287189	1.80668e-20	IL36RN	0.323881	1.40016e-09	DST	0.619016	3.94634e-12
						XBP1	0.593265	3.47859e-22	RPS28	0.447304	1.05145e-21	CSTA	0.932886	8.09717e-37	BNIP3L	0.519674	7.80872e-20	KLK7	0.525275	3.18463e-09	CSPG4	0.340848	5.78732e-12
						SELM	0.276963	8.35167e-22	NACA	0.473594	2.18742e-21	SLURP1	1.17931	1.22848e-36	ASPRV1	0.874491	1.57397e-19	PLEKHN1	0.281571	3.2062e-09	IGFBP2	0.528615	7.47467e-12
						MMP11	0.281097	1.16021e-21	RPL15	0.416198	2.19057e-21	KRT10	0.80767	2.46274e-36	NCCRP1	0.627828	2.35247e-19	KRT17	0.485853	3.53903e-09	MARVELD1	0.263357	7.89178e-12
						STAB1	0.311488	1.75422e-21	RPL13A	0.461383	7.76786e-21	AADACL2	0.360748	7.4986e-36	CSTA	0.651612	9.51651e-19	LYNX1	0.614175	3.69071e-09	FSCN1	0.81393	3.45317e-11
						MYL9	0.280477	5.82949e-21	RPS17	0.436536	1.09422e-20	GPX3	0.611544	7.69928e-36	LOR	0.981986	5.60103e-18	SCEL	0.321999	4.44969e-09	APP	0.483699	3.92397e-11
						CYBA	0.339846	9.24464e-21	HSP90AB1	0.39434	1.6423e-20	FCGBP	0.348372	9.91887e-36	KLK5	0.562658	2.02265e-17	ELF3	0.279704	8.54956e-09	GPNMB	0.539665	9.6541e-11
						COL5A1	0.258684	1.85836e-20	TNS4	0.300492	2.09049e-20	KRT1	0.820508	5.81457e-35	CDSN	0.660989	1.83793e-16	SPRR2G	0.409338	1.42987e-08	HLA-B	0.89404	1.05449e-10
						PECAM1	0.335458	3.83649e-20	SHISA5	0.288656	2.13284e-20	PLA2G4D	0.514938	5.83415e-35	PI3	0.729765	3.68183e-16	KLK5	0.437296	1.50008e-08	CD276	0.418841	3.01564e-10
						COL18A1	0.364359	5.05309e-20	CXADR	0.318601	3.54859e-20	DMKN	0.885575	8.09963e-35	ARG1	0.407966	7.12201e-16	CSTA	0.51209	2.67117e-08	ITGB1	0.339904	1.33434e-09
						DCN	0.311273	1.10583e-18	ITGB4	0.352389	3.70524e-20	ALOX12B	0.416877	2.37392e-34	TMEM40	0.411311	1.20064e-15	SBSN	0.417942	5.68589e-08	SLC7A5	0.418869	2.4077e-09
						CD74	0.518508	4.14027e-18	COMMD1	0.362714	7.52361e-20	HOPX	1.15663	4.16919e-34	LYNX1	0.430294	2.77362e-15	CSTB	0.643222	7.36823e-08	OCIAD2	0.361403	2.60695e-09
						HTRA1	0.273904	7.79974e-18	SNRPD2	0.334385	9.14834e-20	LYPD3	0.730236	8.78644e-34	LCE2B	0.434376	7.93536e-15	DSC2	0.518187	2.0431e-07	NCOR2	0.303764	2.71293e-09
						SSR4	0.66738	2.4467e-17	ATP5A1	0.350756	1.2291e-19	SERPINB13	0.647345	1.71128e-33	ALOX12B	0.304481	1.11109e-14	UPP1	0.318435	3.47658e-07	ARPC1B	0.437571	5.10909e-09
						CD63	0.455139	4.94544e-17	TMSB4X	0.508957	1.23082e-19	SLC15A1	0.537087	1.86256e-33	CST6	0.719755	1.78183e-14	KLK10	0.472927	3.98973e-07	HTRA1	0.399046	6.24952e-09
						CTSZ	0.296357	1.69354e-16	HNRNPC	0.280319	1.43841e-19	LY6G6C	0.657053	2.107e-33	KRT1	0.631402	1.04681e-13	S100A8	0.250512	4.58836e-07	SLC26A6	0.254242	1.38228e-08
						HERPUD1	0.344597	3.06963e-15	HNRNPA1	0.340774	3.86726e-19	CD24	0.68117	2.43181e-33	LCE2C	0.411607	1.22963e-13	KRT6B	0.355784	2.0397e-06	MMP9	0.285462	2.4953e-08
						HLA-A	0.412838	1.18585e-14	RPS4X	0.434615	3.89307e-19	SERPINB3	0.715458	2.4924e-33	TM7SF2	0.373035	1.75827e-13	S100A9	0.278677	2.87162e-06	PLAU	0.305773	3.23772e-08
						RABAC1	0.260639	2.83944e-14	RPS14	0.424824	4.58123e-19	SERPINB11	0.271713	3.80006e-33	KRTDAP	0.545438	1.78882e-13	GJB2	0.361664	3.79583e-06	HLA-C	0.806171	5.573e-08
						RRBP1	0.285898	4.49346e-13	RPS25	0.393625	6.55275e-19	ELOVL7	0.332398	4.3208e-33	S100A7	0.385361	2.29112e-13	EVPL	0.278195	4.57194e-06	MFGE8	0.334706	8.00346e-08
						C1QA	0.298722	5.89284e-13	EIF3K	0.30523	7.34178e-19	MBOAT2	0.343092	5.61891e-33	LCE1E	0.255765	8.16373e-13	CD24	0.478807	7.8094e-06	B2M	0.643098	9.16848e-08
						STAT2	0.252922	7.51686e-13	GPX1	0.305467	1.84629e-18	HMGCR	0.372777	7.65139e-32	A2ML1	0.446158	8.19195e-13	CRCT1	0.507988	2.17675e-05	SUN1	0.262707	1.01296e-07
						NNMT	0.260306	1.04105e-12	HNRNPF	0.252631	1.91198e-18	SQLE	0.400148	1.2842e-31	KLK13	0.442807	1.23985e-12	TGM1	0.391097	3.2844e-05	ECM1	0.380687	1.06816e-07
						RNASE1	0.258022	1.5151e-12	PTPRF	0.294715	2.6457e-18	CREG1	0.425576	8.39866e-31	RNASE7	0.388515	1.27027e-12	S100P	0.30652	6.69716e-05	INHBA	0.30819	1.92409e-07
						B2M	0.357802	7.42434e-12	EIF5A	0.421179	3.289e-18	DBI	0.611605	9.20822e-31	GSDMA	0.341503	1.39861e-12	KLK13	0.296607	8.0833e-05	S100A6	0.622644	2.0107e-07
						VWF	0.266779	1.38108e-11	RPL11	0.364432	1.10685e-17	IDE	0.693385	9.35765e-31	HMOX1	0.318076	4.65779e-12	IVL	0.461885	9.77373e-05	HSPH1	0.338117	2.09376e-07
						HLA-DRA	0.334471	3.81872e-11	IMPDH2	0.325271	1.33657e-17	ITM2B	0.659639	1.1884e-30	EPN3	0.281997	9.47286e-12	MALL	0.314903	0.000328067	SAT1	0.538163	2.49838e-07
						SEC11C	0.276351	4.15723e-11	RPL10A	0.404522	1.41713e-17	TMPRSS4	0.369534	2.41586e-30	SREK1IP1	0.510374	1.05257e-11	GPX3	0.38406	0.000366131	SERINC2	0.356625	3.24688e-07
						PTRF	0.30413	3.21696e-10	RPL26	0.401702	1.92604e-17	DEGS2	0.427317	4.46468e-30	YOD1	0.277983	1.18406e-11	PPL	0.420557	0.0004458	FLNA	0.487998	5.1962e-07
						TPSB2	0.253513	7.58926e-10	CHCHD2	0.32616	3.24465e-17	CASP14	1.24882	1.09237e-29	LCE1B	0.40149	1.67588e-11	CALML5	0.260158	0.000586191	PLEC	0.535763	6.61002e-07
						HLA-E	0.318553	3.3842e-08	GPX2	0.313788	7.39028e-17	FABP5	0.692943	1.26965e-29	HPGD	0.281942	1.88447e-11	SPRR1A	0.289302	0.000880822	SLC2A1	0.56656	7.62086e-07
						TIMP1	0.253317	1.57037e-06	NACA2	0.390016	7.86189e-17	DGAT2	0.338611	1.71056e-29	LYPD5	0.328652	2.77161e-11	C19orf33	0.293115	0.00149174	PFN1	0.517111	1.26415e-06
						RPN2	0.282367	5.13679e-06	COX4I1	0.332975	8.09974e-17	CYSRT1	0.385059	1.7487e-29	SERPINB13	0.459639	3.96972e-11	PERP	0.282848	0.00219897	CLSTN1	0.389347	3.05982e-06
						COL7A1	0.296803	3.00188e-05	UQCRH	0.305472	1.21089e-16	GRHL1	0.379088	3.06927e-29	S100A9	0.325788	4.2054e-11	S100A7A	0.274057	0.00273559	NDRG1	0.678368	3.24487e-06
						PSAP	0.266143	0.000116491	DST	0.414905	1.79827e-16	CST3	0.671243	4.92357e-29	KRT80	0.377032	5.00851e-11	LYPD5	0.278932	0.0029163	TNFRSF25	0.263751	9.04893e-06
									EIF4B	0.278994	2.06431e-16	CALML3	0.658021	1.08151e-28	EGLN3	0.317625	5.88842e-11	SREK1IP1	0.284523	0.00311281	RIN1	0.308223	2.14715e-05
									HNRNPA2B1	0.364998	2.25815e-16	KLF4	0.310171	1.33809e-28	GLTP	0.432418	1.16066e-10	KLK6	0.265373	0.00870859	CBR1	0.297139	3.73473e-05
									RPS18	0.360273	2.75209e-16	TMPRSS11D	0.339814	1.48628e-28	CPA4	0.303201	1.34764e-10	BICDL2	0.305819	0.0124807	MYH9	0.507764	5.36027e-05
									RPL29	0.38459	4.33696e-16	KLK7	0.982423	1.50814e-28	PPL	0.454126	2.05085e-10	EZR	0.306235	0.0452635	CDCP1	0.253317	6.58122e-05
									RPL7	0.390251	5.03124e-16	CARD18	0.292658	1.90274e-28	KRT78	0.308455	2.06004e-10				GRN	0.533889	6.65454e-05
									RPL10	0.410205	6.36093e-16	CALML5	1.18768	3.661e-28	ULK1	0.253875	2.65128e-10				FTH1	0.395565	7.29973e-05
									CHI3L1	0.263251	8.39312e-16	PERP	0.47357	4.55729e-28	HOPX	0.473525	2.86295e-10				YKT6	0.361222	7.84101e-05
									AC090498.1	0.394461	9.039e-16	BLMH	0.75658	1.38781e-27	WFDC12	0.385444	4.42101e-10				TAGLN2	0.591286	0.000114949
									RPS24	0.297119	9.69837e-16	KRT80	0.55068	4.81076e-27	KRT10	0.484618	4.86012e-10				PKM	0.520063	0.000144516
									RPL12	0.408088	9.94049e-16	LYNX1	0.69917	5.00473e-27	KLK10	0.433221	7.07867e-10				KRT5	0.451014	0.000160746
									RPS15	0.319091	3.25325e-15	GGCT	0.500884	9.1271e-27	BICDL2	0.295305	7.15296e-10				TAPBP	0.462946	0.000183154
									FLOT2	0.268785	6.24763e-15	RORA	0.402239	1.18761e-26	QSOX1	0.32266	7.31384e-10				LUM	0.311534	0.000298511
									RPL7A	0.346834	6.67689e-15	IFFO2	0.288986	1.98576e-26	MKNK2	0.441218	1.20509e-09				CIB1	0.306002	0.000460479
									H3F3B	0.322257	9.79179e-15	NCCRP1	0.699964	2.0211e-26	DSC1	0.360788	1.21954e-09				PRNP	0.466914	0.000494448
									RPS8	0.397623	1.08292e-14	ACSL1	0.303336	2.62522e-26	SPNS2	0.283496	1.34272e-09				PICALM	0.273759	0.000753635
									RPL31	0.34215	1.47378e-14	ARG1	0.510674	6.3827e-26	WSB1	0.336229	1.66123e-09				MGAT1	0.284269	0.000985807
									NCL	0.312214	2.13587e-14	DHCR7	0.320644	8.56273e-26	ARRDC4	0.30674	2.35928e-09				FTL	0.389779	0.00119052
									RPL19	0.306555	3.49529e-14	GGH	0.375625	9.52227e-26	DEGS2	0.3457	4.4479e-09				SDC1	0.479909	0.00320077
									SERF2	0.291654	4.10207e-14	SULT2B1	0.31598	1.20439e-25	SPRR2A	0.398133	4.65909e-09				CCNL2	0.259282	0.00328031
									ACTN1	0.305756	4.21193e-14	PPL	0.501672	2.27056e-25	DAAM1	0.294545	1.42257e-08				COL6A2	0.441497	0.00431738
									COX7C	0.259934	6.12869e-14	CEBPB	0.380127	2.48956e-25	TMEM45A	0.44522	1.901e-08				SFN	0.369714	0.00628377
									S100A10	0.38101	7.08963e-14	VSIG10L	0.335009	3.7895e-25	BICD2	0.367323	3.29395e-08				FAM83G	0.2564	0.00649117
									RPS23	0.329899	8.55809e-14	RAB25	0.341019	4.63421e-25	SCEL	0.281369	1.89561e-07				CD63	0.363811	0.00690912
									RPS26	0.371809	1.14664e-13	MUCL1	0.412218	7.35779e-25	MBOAT2	0.256663	2.89513e-07				BSG	0.28366	0.0106223
									TAGLN2	0.327439	1.14726e-13	KLK13	0.530509	7.9487e-25	CD24	0.348933	3.60173e-07				GJB6	0.423823	0.0185719
									TXNDC17	0.284906	1.28192e-13	POF1B	0.329109	1.639e-24	SLURP1	0.285956	3.69936e-07				TMSB10	0.37184	0.0212521
									HR	0.254772	1.62896e-13	RAB11A	0.399228	4.04604e-24	SPRR1B	0.418116	7.26172e-07				COL3A1	0.442929	0.0248524
									RPS15A	0.387734	1.72964e-13	SERPINB4	0.622069	4.29991e-24	CTSA	0.328696	9.39318e-07				HLA-A	0.425336	0.0249425
									RPS6	0.316622	3.5512e-13	ARL5A	0.36731	5.97219e-24	KLK11	0.310895	1.89995e-06				COL6A1	0.413349	0.0376757
									ATP5B	0.271288	4.78076e-13	TMEM154	0.304329	1.40403e-23	DEFB103B	0.43242	3.47023e-06				AHNAK2	0.481975	0.0398648
									PEBP1	0.277133	4.85514e-13	HAL	0.765293	2.51105e-23	SERPINB3	0.352481	4.50579e-06				CAV2	0.2723	0.0438817
									HNRNPK	0.273243	6.38515e-13	GJA1	0.634571	3.02641e-23	GJB2	0.315642	0.000191961				MMP14	0.295175	0.0448535
									HSPA8	0.364748	6.76038e-13	TM7SF2	0.464467	8.32367e-23	CSNK1E	0.31945	0.000191973
									TP63	0.258981	7.42355e-13	PSAPL1	0.383693	2.20427e-22	UPP1	0.3829	0.000192238
									RPS27	0.34181	7.87762e-13	KRT23	0.339141	2.41157e-22	DEFB103A	0.414435	0.000321686
									SRSF3	0.267347	9.2196e-13	ESRP1	0.33177	8.6756e-22	TGM1	0.292141	0.00214011
									RPS21	0.319451	9.27328e-13	C4orf3	0.400581	9.35617e-22	SLPI	0.277765	0.00340685
									SLC25A5	0.264625	1.00947e-12	NIPAL2	0.279157	1.26955e-21	GM2A	0.272023	0.0123082
									RAN	0.29002	1.38593e-12	EPHX3	0.311219	2.05465e-21	GPX3	0.267525	0.0177874
									TIMP1	0.364801	1.40659e-12	TUBB2A	0.440163	2.40896e-21	GJB6	0.296475	0.0291054
									RPLP1	0.282879	1.4986e-12	LRP10	0.406955	2.62558e-21	CTSD	0.318444	0.0395911
									HNRNPH1	0.289317	1.77884e-12	MSMO1	0.397098	4.01328e-21
									RPS7	0.346653	2.96985e-12	CDH1	0.404353	4.23521e-21
									RPL37A	0.296702	5.20962e-12	PLBD1	0.358406	1.48591e-20
									RPL22	0.333542	5.66189e-12	HIGD1A	0.329323	3.1065e-20
									SLC25A6	0.331465	7.24344e-12	GJB2	0.453465	3.51511e-20
									RPL18	0.331848	1.78334e-11	S100A9	0.410397	3.64082e-20
									FGFR3	0.362236	2.93327e-11	DEGS1	0.304844	3.73814e-20
									RPL36	0.309279	3.03128e-11	GSDMA	0.416012	4.17752e-20
									LTB4R	0.263492	3.17192e-11	CLDN1	0.266864	8.34204e-20
									RPS16	0.334873	3.27954e-11	TMEM45B	0.292718	8.36867e-20
									NDUFS5	0.255264	3.37405e-11	BNIPL	0.283929	9.20272e-20
									FLNA	0.297403	6.02866e-11	SCEL	0.303807	1.29531e-19
									PTBP1	0.252664	7.52432e-11	S100A8	0.350789	2.03362e-18
									RPL27	0.287142	8.51051e-11	CERS4	0.278967	2.69922e-18
									RPS2	0.336247	1.03496e-10	CST6	0.82223	3.56135e-18
									SERBP1	0.267595	1.65498e-10	ATP6V1C2	0.423319	4.48442e-18
									FTH1	0.270548	2.04081e-10	MAL2	0.339925	4.62007e-18
									RPL18A	0.309494	2.97496e-10	KLK6	0.64854	7.72265e-18
									RPL32	0.297748	4.11522e-10	EGLN3	0.323719	1.20915e-17
									RPL5	0.312365	1.03647e-09	GJB6	0.472244	1.39557e-17
									FAU	0.259306	1.56393e-09	SPINK5	0.810212	1.57001e-17
									B2M	0.289783	3.1491e-09	S100P	0.27956	1.84356e-17
									RPL36A	0.329499	1.20163e-08	NLRX1	0.251223	2.51056e-17
									RPL28	0.307741	1.41564e-08	NDUFA4L2	0.278584	3.50396e-17
									RPL8	0.294194	1.4659e-08	CTNNBIP1	0.291608	6.97658e-17
									ANXA2	0.268985	1.54394e-08	MKNK2	0.406927	9.3798e-17
									FSCN1	0.251251	2.21284e-08	ELOVL1	0.417277	1.01349e-16
									HLA-A	0.306329	3.52504e-08	CTSA	0.457811	1.7879e-16
									UQCRQ	0.255817	6.17781e-08	ERBB2	0.285449	2.19125e-16
									PKM	0.319816	6.21379e-08	SPRR2E	0.718937	2.22168e-16
									RPS29	0.264998	1.04253e-07	CDSN	0.957948	3.41007e-16
									RPL34	0.259898	6.03972e-07	DUOX1	0.256605	3.85172e-16
									COL17A1	0.351446	1.18476e-06	RAB10	0.285827	6.66848e-16
									RPS20	0.260879	1.61434e-06	MT-CO1	0.398373	7.78467e-16
									TPSB2	0.270911	5.12033e-06	TMEM40	0.310866	1.27756e-15
									RPS9	0.280319	9.58275e-05	SPRR2F	0.280058	1.78885e-15
									HLA-DRA	0.307557	0.0122301	TECR	0.321884	1.92954e-15
												IFI27	0.51187	2.101e-15
												CNFN	0.784923	2.7256e-15
												JUP	0.360779	1.40518e-14
												KLK10	0.35012	3.0958e-14
												FAM162A	0.315994	4.25542e-14
												IL36RN	0.253351	4.885e-14
												ABLIM1	0.298761	7.79402e-14
												LYPD5	0.366651	2.03801e-13
												FGFR3	0.45151	2.62925e-13
												CSTB	0.543252	2.7242e-13
												GM2A	0.31304	8.53406e-13
												KRT6A	0.308466	8.57164e-13
												C10orf99	0.312136	8.96795e-13
												TALDO1	0.251765	1.57134e-12
												EMP2	0.293472	1.82192e-12
												HSPB1	0.360762	2.9717e-12
												GNB2	0.307879	6.1161e-12
												EPS8L1	0.281283	7.47463e-12
												METRNL	0.304834	7.67346e-12
												ALDH2	0.267485	1.15245e-11
												BTG1	0.328954	2.62715e-11
												ERBB3	0.267707	5.17086e-11
												A2ML1	0.30841	8.26816e-11
												ASPRV1	1.16409	1.04779e-10
												PROM2	0.280649	1.07179e-10
												CSNK2A2	0.341019	1.53929e-10
												BNIP3L	0.292298	2.76609e-10
												DYNLL1	0.308751	3.81167e-10
												FMO2	0.309665	4.17152e-10
												CRABP2	0.287991	4.39561e-10
												IVL	0.425615	5.7299e-10
												PDZK1IP1	0.286709	1.08539e-09
												PGAM1	0.266082	7.59191e-09
												LGALS7B	0.297341	8.20413e-09
												KLK5	0.568292	1.0063e-08
												FLG2	0.750143	8.06516e-08
												AQP3	0.451877	1.17266e-07
												LGALS7	0.291321	2.23915e-07
												CTSH	0.2892	2.25687e-07
												DSP	0.284212	3.12895e-07
												SPRR2D	0.283199	3.28991e-07
												H3F3A	0.274276	4.61757e-07
												CTSD	0.420135	1.04344e-06
												HPGD	0.345411	3.12834e-06
												LCE1B	0.291571	4.48831e-06
												LCE2B	0.406904	6.18292e-06
												SMPD3	0.259134	1.78238e-05
												LOR	1.34711	5.06809e-05
												SPRR2A	0.378337	9.18597e-05
												H2AFJ	0.260976	0.000204981
												KPRP	0.309767	0.000598492
												AZGP1	0.438282	0.00226459
												WFDC12	0.363376	0.0070771
												HRNR	0.328538	0.0150405
												LY6D	0.382369	0.0253725
