# Supplementary material for: Multimodal Analysis of Composition and Spatial Architecture in Human Squamous Cell Carcinoma
Source: Cell. 2020 Jul 23;182(2):497–514.e22. doi: 10.1016/j.cell.2020.05.039 (PMC7391009; doi:10.1016/j.cell.2020.05.039)
Supplement: Table S6. CRISPR Library Guide List, Related to STAR Methods [file mmc6.xlsx]

## Sheet: Guide Library
Supplementary Table 6: CRISPR Library sgRNA Guide List
Guide ID	Sequence
GUIDES_sg0001	AGTGTGGGTGACCCCGTCAC
GUIDES_sg0002	GAAGCCGGCCTTGCACATGC
GUIDES_sg0003	CCCCACGATGGAGGGGAAGA
GUIDES_sg0004	GCCGCGCTCGTCGTCGACAA
GUIDES_sg0005	ATCGTGATGGACTCCGGTGA
GUIDES_sg0006	CCTGGGGCGCCCCACGATGG
GUIDES_sg0007	CTACGAGCTGCCTGACGGCC
GUIDES_sg0008	GGAAATCGTGCGTGACATTA
GUIDES_sg0009	AGTGGTGGACCAGGCCACAG
GUIDES_sg0010	AATCCCAGAGAAGGTGTCAG
GUIDES_sg0011	CTTGTCGATGGTTTCCTGGG
GUIDES_sg0012	CTGGTTAGCAGTCTTGTCGA
GUIDES_sg0013	AGCTCAGCAAGTGGTGGACC
GUIDES_sg0014	TTTTTTCCCAATCCCAGAGA
GUIDES_sg0015	CACTTGCTGAGCTGCCGCTC
GUIDES_sg0016	TCTGCCCCGCCTCTGTGGCC
GUIDES_sg0017	CGACGCGACATCCAACCGAG
GUIDES_sg0018	CTAGGAAGGCGAGCGAACCC
GUIDES_sg0019	CGCTCGGTTGGATGTCGCGT
GUIDES_sg0020	ACCGAGCGGTGTCAGCGCCT
GUIDES_sg0021	AGGCGCTGACACCGCTCGGT
GUIDES_sg0022	TCCTAGGCGCTGACACCGCT
GUIDES_sg0023	AGCGGTGTCAGCGCCTAGGA
GUIDES_sg0024	CTGGGTTCGCTCGCCTTCCT
GUIDES_sg0025	TGGGCTGGATGAAGTAACCA
GUIDES_sg0026	CAGCAGCAACCTGGATTACG
GUIDES_sg0027	GATCCTCGGCTACATCAACA
GUIDES_sg0028	GGCCGCAGCTGTCTTCACAA
GUIDES_sg0029	CCTGAAGTTCAAGACCATAG
GUIDES_sg0030	CAACACGGGGAAGCAAGAGG
GUIDES_sg0031	TGGCATGACCATCGCCAAGG
GUIDES_sg0032	AGCTGCGGCCAGCCCGTACG
GUIDES_sg0033	CCAGTCCCCGGTGATGCAAG
GUIDES_sg0034	TTAGTGCCCGGCACTTCCAG
GUIDES_sg0035	CGTGTGCGTGCGCAGCCTGG
GUIDES_sg0036	TTGCACTCTCTGCCCTTCGG
GUIDES_sg0037	GATGTGGACGATGACATCGT
GUIDES_sg0038	ACTGGGGGTCCACGTCCGTG
GUIDES_sg0039	GAAGCTCTTCTTGCCATGGT
GUIDES_sg0040	GCAGAGAGTGCAAGGTGATG
GUIDES_sg0041	CGGCAGCTTTGGAGGCAATG
GUIDES_sg0042	ATGCTGGAGCGGACCAGCAG
GUIDES_sg0043	CTGCTGTCCGTGCCATTCGG
GUIDES_sg0044	CACGCTCTGCACGTTCACGA
GUIDES_sg0045	AGGCCATCAAGTTCATCAAC
GUIDES_sg0046	TCTGCACGTTCACGATGGGC
GUIDES_sg0047	TGCTGTTGGAGAAGGCGTAC
GUIDES_sg0048	TGCTGGTCCGCTCCAGCATC
GUIDES_sg0049	TCAACATGTCCACTTCACTG
GUIDES_sg0050	GTTGGAAAGCATCAGGAAAG
GUIDES_sg0051	GTTGGTCAAAATGTTGACAA
GUIDES_sg0052	GAAAGAGGTTAAAGGAGACC
GUIDES_sg0053	TAAGGTCCTGATCAGAATCA
GUIDES_sg0054	TTACAGCCCTTATGACATGT
GUIDES_sg0055	TTGCCTTCGCCTACCAGAGA
GUIDES_sg0056	CCGCAGCAATGCACAGAGAC
GUIDES_sg0057	CTAAATTGCCAGAAGTCTCG
GUIDES_sg0058	ATAGAGGGTCTCTGCAAGGT
GUIDES_sg0059	AATCATGGAATAAAGAGAGG
GUIDES_sg0060	CTTAATCATGGAATAAAGAG
GUIDES_sg0061	TGATCTGTTTAACATCAGGA
GUIDES_sg0062	CATAATAGAGGGTCTCTGCA
GUIDES_sg0063	TATATCAGGATTTCAAATTG
GUIDES_sg0064	AAACAGATCAATCTCACTCC
GUIDES_sg0065	GGAGGAACAACTGACCCCGG
GUIDES_sg0066	GCGGACATGGAGGACGTGTG
GUIDES_sg0067	ACAGTGTCTGCACCCAGCGC
GUIDES_sg0068	GCTCAGCTCCCAGGTCACCC
GUIDES_sg0069	GGCCAAGGTGGAGCAAGCGG
GUIDES_sg0070	GGTGCAGACACTGTCTGAGC
GUIDES_sg0071	GGTTCTGTGGGCTGCGTTGC
GUIDES_sg0072	TGCGTTGCTGGTCACATTCC
GUIDES_sg0073	GACCGAAACGAAAACCACCG
GUIDES_sg0074	GTTGACAAATATCAAGACGG
GUIDES_sg0075	GAAGATGTGGGTTCAAACAA
GUIDES_sg0076	CTTCATATCCTGAGTCATGT
GUIDES_sg0077	GCAGAATTCCGACATGACTC
GUIDES_sg0078	ATCATTGGACTCATGGTGGG
GUIDES_sg0079	AGGTGCAATCATTGGACTCA
GUIDES_sg0080	TCAAACAAAGGTGCAATCAT
GUIDES_sg0081	CACCCACCACCAATGCTGGC
GUIDES_sg0082	CCTGTCGGAGCAGCCGGTAG
GUIDES_sg0083	CCACCAGGATGAGGGTCCCC
GUIDES_sg0084	GCCCAGGAGTGGGGACACGA
GUIDES_sg0085	GGACCGGCCAGCATTGGTGG
GUIDES_sg0086	AGATGCTCCACATCCGCTAC
GUIDES_sg0087	TGGGCACCCACCACCAATGC
GUIDES_sg0088	CCGCTACCGGCTGCTCCGAC
GUIDES_sg0089	AGTACATTGGAATGGCCAAG
GUIDES_sg0090	CTTCCTGGACTAAACCAACA
GUIDES_sg0091	ACTTCAAAATGATTCCATGT
GUIDES_sg0092	AAGTTTGTTTATCTCCCTCT
GUIDES_sg0093	ATTCCATGTTGGTTTAGTCC
GUIDES_sg0094	TAGTCCAGGAAGCAATAGTA
GUIDES_sg0095	GGAATCATTTTGAAGTACAT
GUIDES_sg0096	ACTTCCTTACTATTGCTTCC
GUIDES_sg0097	CTTTTCAGCCTACATCAAGG
GUIDES_sg0098	CATGCCGCCATCCATGCCAG
GUIDES_sg0099	CAGCAGTGGTAGTGTTTCAG
GUIDES_sg0100	GATCTTTTCAGCCTACATCA
GUIDES_sg0101	CTTCATCACAGACAACAGCC
GUIDES_sg0102	ACACTTGAAGTCACAGGAGC
GUIDES_sg0103	GTGCCAGTCCAGGCTGAGGA
GUIDES_sg0104	CATTGTTGGGGTGCCAGTCC
GUIDES_sg0105	GCCAATGTTGTCACCCACAG
GUIDES_sg0106	GCAGGTAGTCCCGGAACGTG
GUIDES_sg0107	GCACTGGCATTGGTGTGACG
GUIDES_sg0108	GCCGCTGTGGGTGACAACAT
GUIDES_sg0109	GAAAGACACAGACGCCGCTG
GUIDES_sg0110	ACAATGGAATCCTTGGATGC
GUIDES_sg0111	TGTGGTAGTGCAGGTAGTCC
GUIDES_sg0112	TATTTCTTTGAAATTCTACA
GUIDES_sg0113	GCTGTCGTCCGACGAGTAGG
GUIDES_sg0114	CCAAGTTCACCAGCTTCACG
GUIDES_sg0115	GCCTACTCGTCGGACGACAG
GUIDES_sg0116	TCCGACGAGTAGGCGGAACG
GUIDES_sg0117	CTGTCGGCTGCGCTGCCCGG
GUIDES_sg0118	CGGGGACGAAGAAGCGCGGG
GUIDES_sg0119	TTCTTGCTGGCGCCGCCGTG
GUIDES_sg0120	CGAGCGCAACCGCGTGAAGC
GUIDES_sg0121	AATAAAGTTGCAGACAAAGG
GUIDES_sg0122	TGTGAGAACATGGCCCAGAG
GUIDES_sg0123	GCCATGTTCTCACAACAAAG
GUIDES_sg0124	GGTAATAAAGTTGCAGACAA
GUIDES_sg0125	TATCTGATGACTTCCATACA
GUIDES_sg0126	CAGATATACCGAGAAAAGCC
GUIDES_sg0127	GTAAATACGGTCAACAACTT
GUIDES_sg0128	TTATCCCAGAAACACCTGTA
GUIDES_sg0129	AAAGACACCGAGTACTCCTG
GUIDES_sg0130	AAACACAGGAGAGTCTTCGG
GUIDES_sg0131	TCCACAACAAGTGAGGGTGT
GUIDES_sg0132	AAAGCGAAGGAAGATTTCAC
GUIDES_sg0133	TAGGCACCATAAAAAAGCGA
GUIDES_sg0134	CTCATGATCCACAACAAGTG
GUIDES_sg0135	TCTTTTATCACCAACAAGAG
GUIDES_sg0136	ATGTATTTATCGGCATCGCA
GUIDES_sg0137	GATCCCGTGGGCTTTCTGTG
GUIDES_sg0138	ACTTATCTTCTGAAGATACA
GUIDES_sg0139	CAGGACTCATCCGACAGCAT
GUIDES_sg0140	AAGCCCACGGGATCCTAGCA
GUIDES_sg0141	GGCTCCTCACAGAAAGCCCA
GUIDES_sg0142	GAAGATACACGGGGCAGAAA
GUIDES_sg0143	CCCAATTGAAAAGAGAAATA
GUIDES_sg0144	ACCTTATTTCTCTTTTCAAT
GUIDES_sg0145	AGTGACTGATTCCAGCGCAG
GUIDES_sg0146	CTTTTGTGATGGACACCCCG
GUIDES_sg0147	CCTTTGTCAAGGAAGAGCTG
GUIDES_sg0148	TAACCTGACGCCCTTTGTCA
GUIDES_sg0149	AAAGTGCCGAAACAAGAAGA
GUIDES_sg0150	AAGAAGATGAAAGGAAAAAG
GUIDES_sg0151	TAGCCCCTGAAGAAGATGAA
GUIDES_sg0152	TTTTTCCTTTCATCTTCTTC
GUIDES_sg0153	AACCTCGGGCAGAAGAGGAG
GUIDES_sg0154	CTCGGGCAGAAGAGGAGAGG
GUIDES_sg0155	AGCAGAAGAGAAGAAGAAGC
GUIDES_sg0156	CTCCTCTCCTCTTCTGCCCG
GUIDES_sg0157	CCTAAAACCTCGGGCAGAAG
GUIDES_sg0158	AGAAGCAGGATGAACTGAAA
GUIDES_sg0159	GAAACGGATTGCCAGAGAAT
GUIDES_sg0160	CCTCTTCTGCCCGAGGTTTT
GUIDES_sg0161	AGGGGAACCCAAAAAGACTG
GUIDES_sg0162	TGTGGAACTAGGCGCTTCCG
GUIDES_sg0163	AGCGCCTAGTTCCACACCCA
GUIDES_sg0164	TTTCACGGTTACGGTTTGGT
GUIDES_sg0165	CAAAGCTGCTGAGGCCGCCG
GUIDES_sg0166	CTCTGCAGAAGAGCCCAAGC
GUIDES_sg0167	AGACTCAAAACCCGGCAGCT
GUIDES_sg0168	GTCACTTTTGGTCTCCTGGG
GUIDES_sg0169	TCACCAGCACCCTCTACCTG
GUIDES_sg0170	ACACTCATCTGCTCTGCCCG
GUIDES_sg0171	GGGCTACATGACCAGCCGCA
GUIDES_sg0172	CAGGGAGGCCTCACATACGT
GUIDES_sg0173	CAATGGCACCTACGTATGTG
GUIDES_sg0174	ACTCAGCTGGAGCCAATTGG
GUIDES_sg0175	TCTATCACCTTCGATTCCAA
GUIDES_sg0176	TGGCGTCTCGGTCATCCTTG
GUIDES_sg0177	ACGGGGAATAAAGCGGAGCG
GUIDES_sg0178	AAAATCATTGCCCTGCAGAG
GUIDES_sg0179	TAAGTTTGAGATGTTCGGGT
GUIDES_sg0180	GGGTCACTTGGAAAAAGCAG
GUIDES_sg0181	TCGAGAAAAAGAGACGTGAC
GUIDES_sg0182	TTTTTCTCGATGAGCCGGTG
GUIDES_sg0183	AGACCTACAAATTGCCGCAC
GUIDES_sg0184	TAGTGCTTTCACATGCTTCA
GUIDES_sg0185	TGTAATACCAGCACTTTGGG
GUIDES_sg0186	AGCACTTTGGGAGGCCGAGG
GUIDES_sg0187	CTTTGGGAGGCCGAGGCGGG
GUIDES_sg0188	CAGGCGTAAGCCACCGTGCC
GUIDES_sg0189	ACCAGCACTTTGGGAGGCCG
GUIDES_sg0190	CGCCTGTAATACCAGCACTT
GUIDES_sg0191	GCCTCGGCCTCCCAAAGTGC
GUIDES_sg0192	TCCCAAAGTGCTGGTATTAC
GUIDES_sg0193	GAATGGATGGTACAGCTGTG
GUIDES_sg0194	GCTGCACAACCACAATTGGG
GUIDES_sg0195	GATGCCTGGACAGAGGACAA
GUIDES_sg0196	GAGCTTTCATCATTCACCCT
GUIDES_sg0197	GAAGCCATTGTCCTCTGTCC
GUIDES_sg0198	GTGTGGTGCTTCTGTGGTGA
GUIDES_sg0199	TGGTTGTGCAGCCAGATGCC
GUIDES_sg0200	GGGCTAGAAATCTGTTGCTA
GUIDES_sg0201	AGCACCACTTGCTACTGGAG
GUIDES_sg0202	GTGAATATGTTTACAAACCA
GUIDES_sg0203	TCAGCTGCTTTGTCTCAGCA
GUIDES_sg0204	TTAGGGGTAAACAATATCTC
GUIDES_sg0205	GAACTTTAGGGTTGTTAAAG
GUIDES_sg0206	TAAAGTGGATCACTGTTCCT
GUIDES_sg0207	CAGTTCTCCTTAAAGAAGTT
GUIDES_sg0208	GTTTACCCCTAACTTCTTTA
GUIDES_sg0209	GGCGATCTCGCCTATCATGG
GUIDES_sg0210	GATCTCGCCTATCATGGTGG
GUIDES_sg0211	CGCTCGTGAGCCCCTTGGTG
GUIDES_sg0212	GCGGAGAAACTTGGAGATGA
GUIDES_sg0213	TCGCTCGCTCGTGAGCCCCT
GUIDES_sg0214	GGCGGCGATCTCGCCTATCA
GUIDES_sg0215	ACCCGGGCCGCCACCATGAT
GUIDES_sg0216	GGTGGCGGCCCGGGTGTAGA
GUIDES_sg0217	AGTTGGGGCTAGGGACTCGG
GUIDES_sg0218	AGAGAAGCAGGATACAGAGC
GUIDES_sg0219	AAGCAGGATACAGAGCAGGC
GUIDES_sg0220	GGATACAGAGCAGGCTGGAA
GUIDES_sg0221	AGATGGAGAAGCAGAGAAGC
GUIDES_sg0222	TTGAGTTGGGGCTAGGGACT
GUIDES_sg0223	AGAGGCGTCCTGCCAAGGCC
GUIDES_sg0224	CTGCCAAGGCCTGGTCAGGC
GUIDES_sg0225	CCGTAACAGAAGATGACAAG
GUIDES_sg0226	GGTGTCCAGTCAAACAAAGA
GUIDES_sg0227	TATTGACAGCTTCAGATGGT
GUIDES_sg0228	ACCATATTGACAGCTTCAGA
GUIDES_sg0229	GAACTCCACCGCCACCAGCG
GUIDES_sg0230	CCAGTCAAACAAAGACGGTT
GUIDES_sg0231	ACATCTTTGGCTGCTCCTGC
GUIDES_sg0232	CCTCTTGTCATCTTCTGTTA
GUIDES_sg0233	AAGGTGACAGCTGCTCACAC
GUIDES_sg0234	CTCCACCTCTCCCAGCCTGA
GUIDES_sg0235	GACCTTCAGGCTGGGAGAGG
GUIDES_sg0236	CTGCTCACACAGGATAATAC
GUIDES_sg0237	CTGACACAATATCTTCCGCC
GUIDES_sg0238	CCATAGCAAGGAAGGAGAAC
GUIDES_sg0239	CTTAGGATATGCCCAGCACC
GUIDES_sg0240	CAGCCTGAAGGTCAAGTTGC
GUIDES_sg0241	ACAAGGTTCAGAGCATACTG
GUIDES_sg0242	TTCACTAACTTCGATCCTCG
GUIDES_sg0243	ACATTCCAGAAGAGGAGGGG
GUIDES_sg0244	AGTAATCCAAGGATTCAGGA
GUIDES_sg0245	TGGGGTTCACTTGATGGACA
GUIDES_sg0246	GTCACACATTCCAGAAGAGG
GUIDES_sg0247	CTCAAGGGAGGACCCCTGGA
GUIDES_sg0248	TCAACAACTTTCTGAAGGCC
GUIDES_sg0249	AGCAGGAACAGGAAGATCCG
GUIDES_sg0250	CCTCTGGGAAAAGCAATCTG
GUIDES_sg0251	CAGGAGACGTATCCAGCAAG
GUIDES_sg0252	AAGCGCAAAACCTACAAAGC
GUIDES_sg0253	GGAAGAGAAGAGGAGGCTAA
GUIDES_sg0254	ATGTTGCGTACACCTTCAGC
GUIDES_sg0255	CTCCAAGATTGACAGCAGAC
GUIDES_sg0256	ACCTACAAAGCCGGCAGCCT
GUIDES_sg0257	TGATGGAACTATAACAACAA
GUIDES_sg0258	CGCCATGTGATGACAAACCT
GUIDES_sg0259	CTCCAAGGTTTGTCATCACA
GUIDES_sg0260	GTCCTGTAACTCTGCTTCTG
GUIDES_sg0261	TCCCACAGAAGCAGAGTTAC
GUIDES_sg0262	CCCTGAATTTCTGACAATGA
GUIDES_sg0263	TTTTCACTATTTGACAAAGA
GUIDES_sg0264	AAGAAGTTGATGAAATGATC
GUIDES_sg0265	TCACGTAATGACGAACCTGG
GUIDES_sg0266	GGTGGATGAGATGATCAGGG
GUIDES_sg0267	AGATGGCACTATCACCACCA
GUIDES_sg0268	GCGTCACGTAATGACGAACC
GUIDES_sg0269	ATCAGGGAGGCTGACATCGA
GUIDES_sg0270	ATCCTGCAGCTCTGCTTCAG
GUIDES_sg0271	CTTCATCTTTCTGGCCATCA
GUIDES_sg0272	CACTATCACCACCAAGGAGT
GUIDES_sg0273	CGAACACGCGGAAGGCCTCG
GUIDES_sg0274	ACACGTCATGACCCGGCTGG
GUIDES_sg0275	ATGAGTGAGATCGACCGGGA
GUIDES_sg0276	CTCACTTGGACACCAGCACA
GUIDES_sg0277	GAGATCGACCGGGACGGCAA
GUIDES_sg0278	GGCCTTCCGCGTGTTCGACA
GUIDES_sg0279	AGCTGCGACACGTCATGACC
GUIDES_sg0280	GGACGAGATGATCCGGGCCG
GUIDES_sg0281	CATCTTCATTAGCATACCGG
GUIDES_sg0282	CACGAAACATGGCATCCAGG
GUIDES_sg0283	CTATTGGAAGGAGCAGATCG
GUIDES_sg0284	TCAGCAGCATTTCACCAGTG
GUIDES_sg0285	AATATTGGAGGGATAGTTGG
GUIDES_sg0286	TTTACCAAATGATTGTCCGC
GUIDES_sg0287	ACTGGTGAAATGCTGCTGAG
GUIDES_sg0288	TCTGACCACCTCCTCCAAAG
GUIDES_sg0289	GGACGTAGATGGAATAGACA
GUIDES_sg0290	GTATTTCGTCACAGTGAAGG
GUIDES_sg0291	TAAACACCTCAACGATGACG
GUIDES_sg0292	AGTGTACGACGCGCACACCA
GUIDES_sg0293	CATCTACAAGCCCAACAACA
GUIDES_sg0294	GCACACCAAGGAGATCGACC
GUIDES_sg0295	TGGGGGCAAATACGTAGACT
GUIDES_sg0296	CAAAGAGGGCAGACAGCAAG
GUIDES_sg0297	GATGTGCAGACAGCTGAGGG
GUIDES_sg0298	CGGCGTACTCGAGGCCGCTG
GUIDES_sg0299	CGTAATGTACAAGTTCCTGA
GUIDES_sg0300	TGAGATGCGAGTTGAGCCGG
GUIDES_sg0301	CGCACTCCTTTGACAAAGTG
GUIDES_sg0302	TCTCGGGGTCGGCGTACTCG
GUIDES_sg0303	CGTACTCGAGGCCGCTGTGG
GUIDES_sg0304	GCAGATCCACACTTTGTCAA
GUIDES_sg0305	CGTTGTTGACCAGCACGTCC
GUIDES_sg0306	AGCTTGAATATGAAAGGGTG
GUIDES_sg0307	GTCCGGCATCCATGTAGCGC
GUIDES_sg0308	CTCCAGTCACCAGCGCTACA
GUIDES_sg0309	CCATCGTGCGCGACCTGTGC
GUIDES_sg0310	GTAATTCTGTGCACACATCT
GUIDES_sg0311	CACTTCAGCTTGAATATGAA
GUIDES_sg0312	ACGATGAAAACAAATTTCTT
GUIDES_sg0313	GCTCTCCGAAGGAAGTGCAA
GUIDES_sg0314	AACTATGTTGGACTATGACA
GUIDES_sg0315	CAATCTTAGATGCTCTCCGA
GUIDES_sg0316	AATGGAGACAGTCATGTACA
GUIDES_sg0317	CCTGGCTAAGAATGTAGTCA
GUIDES_sg0318	CGAAGGAAGTGCAAAGGTAG
GUIDES_sg0319	GCAAAGTCACCAATTTCTGG
GUIDES_sg0320	CAGTGACTTCCCGACCCAGT
GUIDES_sg0321	GCAGCACATGGCCAAGAATG
GUIDES_sg0322	TCTCAGAAGGTTCTAGGACA
GUIDES_sg0323	GCTCGCCTTAAGAAGTGTAG
GUIDES_sg0324	TTAAAGCAGCAGTATTACAC
GUIDES_sg0325	ATTGGAAGTCATGCAGCACA
GUIDES_sg0326	CCTTAAGAAGTGTAGTGGCA
GUIDES_sg0327	TTAAGGCGAGCATCAAAAGC
GUIDES_sg0328	AGTCAGCTCCATCAAATACT
GUIDES_sg0329	GTAAATGCACAGCTTCTCCG
GUIDES_sg0330	CCAGTTGCGATCATCGACGG
GUIDES_sg0331	ATGTGCTCAATGAAGTCATG
GUIDES_sg0332	TGAAGGTCTGAGCATGCTTG
GUIDES_sg0333	CTTCCAGTTGCGATCATCGA
GUIDES_sg0334	CATGAGGAGTGACAGCTGCC
GUIDES_sg0335	GATGATCGCAACTGGAAGTG
GUIDES_sg0336	CGACAACTCCATCAAGCCTC
GUIDES_sg0337	TGAGGCTGTGACCAGCGCTG
GUIDES_sg0338	GTTCCGACGCTCCTTGAAGG
GUIDES_sg0339	TTTCTGCTGGAGATCATCGC
GUIDES_sg0340	GGCTGATGTAGTCACTCTTG
GUIDES_sg0341	CCACAGCCCCAATGACCCTC
GUIDES_sg0342	CTGGTCACAGCCTCATGGCC
GUIDES_sg0343	GCCCGGCTGGTGGTAGCGCT
GUIDES_sg0344	CAGGTTCCGACGCTCCTTGA
GUIDES_sg0345	TCGGGTAGCAGAACACCATG
GUIDES_sg0346	CCTTGTAATGGGGAGACCAG
GUIDES_sg0347	TGGGGAATATATATCCTCTG
GUIDES_sg0348	ATGATAACTTGGTCAATGTG
GUIDES_sg0349	GGACGACATTTGGCCAGTGG
GUIDES_sg0350	GAAGTACCCAACCATGGCCA
GUIDES_sg0351	GATGGACGACATTTGGCCAG
GUIDES_sg0352	GAGTTCAGCCACCTTGGCCA
GUIDES_sg0353	CTCCCAAAATGACTACACTG
GUIDES_sg0354	CAGGACAGTGATGTGGACGG
GUIDES_sg0355	CAAAGTCCCAGTGCCCGTAG
GUIDES_sg0356	TGTCGACAAATGGGGACTCA
GUIDES_sg0357	ATCCAGGACAGTGATGTGGA
GUIDES_sg0358	TCTGTGATATTCGTCATGGG
GUIDES_sg0359	TGGGACTTTGCTGATAACCC
GUIDES_sg0360	TGACATCCAGGACAGTGATG
GUIDES_sg0361	GCACTCCCAATAATGAAGTG
GUIDES_sg0362	ACACAAAACTACAGGTCAAG
GUIDES_sg0363	GTATTCCAAAAGCTCTGGCA
GUIDES_sg0364	GACAAAACACAATCCCCTGT
GUIDES_sg0365	AATCAGACTAGAAAGTGAAG
GUIDES_sg0366	AATCTCTTGATTGATGACAA
GUIDES_sg0367	GATCAATTTCTGAATCCCCA
GUIDES_sg0368	TTTCATCCAAGTTTTTGACA
GUIDES_sg0369	GCAGGTACCCTGCAACGTCG
GUIDES_sg0370	CTCCACTAGTCCCCGCGCCG
GUIDES_sg0371	GGTACCCTGCAACGTCGCGG
GUIDES_sg0372	GTTCCAGCCCCGATCCGCCG
GUIDES_sg0373	ACGGAGTCAACCGTTTCGGG
GUIDES_sg0374	GAGAACAAGGGCATGCCCAG
GUIDES_sg0375	CCCTGCCACTCTCACCCGAC
GUIDES_sg0376	CCGTGGACTTGGCCGAGGAG
GUIDES_sg0377	CTGGATCTCTACCAGCAATG
GUIDES_sg0378	ATTGCTGGTAGAGATCCAGA
GUIDES_sg0379	ATATTTGTTTTCTGCACCAG
GUIDES_sg0380	CATCATCCAATCGCAGATGG
GUIDES_sg0381	GACAGCCTGCGAGACCTAAG
GUIDES_sg0382	CTGGTGATATTGTGTCAGAC
GUIDES_sg0383	AGGCTGTCTATGGCTTGCTC
GUIDES_sg0384	CGGATCCTCTTAGGTCTCGC
GUIDES_sg0385	GATCAAGCAGGAGCCCCGCG
GUIDES_sg0386	GCGCGAGCGCAACAACATCG
GUIDES_sg0387	ACAGCAACGAGTACCGGGTG
GUIDES_sg0388	ACAATGACCGCCTGCGCAAG
GUIDES_sg0389	GCCGCGAACTGGACACGCTG
GUIDES_sg0390	ACAAGAACAGCAACGAGTAC
GUIDES_sg0391	GCGCAGGCGGTCATTGTCAC
GUIDES_sg0392	GGAACAGCTGAGCCGCGAAC
GUIDES_sg0393	CCGGCAGTCTGCTGTCCCGG
GUIDES_sg0394	GCTGCTTGAAGAACTGCCGG
GUIDES_sg0395	CTTCTACGAACCGGGCCGGG
GUIDES_sg0396	AACAGCAATCACAAGGCGGG
GUIDES_sg0397	CACCACGGTCTGTGCGCACG
GUIDES_sg0398	TGCGGCCGCCAAGCTCACCA
GUIDES_sg0399	ACCGCGGCAGCCCCGAGTAC
GUIDES_sg0400	CATCTCCTGGTTGCGCCGCT
GUIDES_sg0401	TCTTGAAGAAAAAACCAAGG
GUIDES_sg0402	TATCCTGCGAAGAACAACCA
GUIDES_sg0403	TTGCATGCACAAAGACCAGG
GUIDES_sg0404	CAATCTAAACAAGATTCCCG
GUIDES_sg0405	TATTCACCCTGCAGAAGACA
GUIDES_sg0406	AAAATAAAGCTTCAGGCAAG
GUIDES_sg0407	GAAGAACAACCATGGCAACT
GUIDES_sg0408	TCCTCCAAACCAACAGCTGG
GUIDES_sg0409	ATTGCAAGCAAACTGCTACG
GUIDES_sg0410	GCGTAAGTCTTCAACGCCAG
GUIDES_sg0411	GCAAGCAAACTGCTACGAGG
GUIDES_sg0412	TAAGTCTTCAACGCCAGAGG
GUIDES_sg0413	TTGCATCATAGAGGGCATAG
GUIDES_sg0414	AAACTGCTACGAGGAGGTCA
GUIDES_sg0415	CTTAAGGGGCGCAGACTCGG
GUIDES_sg0416	TCTCATAGGTTGCATCATAG
GUIDES_sg0417	TTCGGACAAATACGACGACG
GUIDES_sg0418	TGATGTCTGAATCTGAATGG
GUIDES_sg0419	GCGTTCAGCAGAGTCAGGGA
GUIDES_sg0420	ATGGGTTTTAGGGACCAGCT
GUIDES_sg0421	ATCTGATGTCTGAATCTGAA
GUIDES_sg0422	GTTTCTTGGGTAGTGGGCGC
GUIDES_sg0423	GCACAAACAAATTTACTATT
GUIDES_sg0424	TTCTTTGGTTTCTTGGGTAG
GUIDES_sg0425	CGTCTAAAGAGAAGAATATG
GUIDES_sg0426	TGATGTCTGAAGAGGAGTGG
GUIDES_sg0427	CCACAAGCAGATCTACTACT
GUIDES_sg0428	GAACCCAGCCTAGACTCTGT
GUIDES_sg0429	AACTCATCTGATGTCTGAAG
GUIDES_sg0430	GTGTCCAACAGAGTCTAGGC
GUIDES_sg0431	CCGAGTAGTAGATCTGCTTG
GUIDES_sg0432	TTTTGTTGATCTTTTGGAAG
GUIDES_sg0433	TCACAGGATGAGGAAAATGG
GUIDES_sg0434	GAAATCAGTAGGCAGAAATG
GUIDES_sg0435	AATGCTCCAAGGAAATCAGT
GUIDES_sg0436	TCCAGTCTCTGGCTCAACTG
GUIDES_sg0437	GTTATTATTAGCTTTCCATG
GUIDES_sg0438	AGATTTTAATACCTGCCACA
GUIDES_sg0439	TTATTAGCTTTCCATGTGGC
GUIDES_sg0440	TCTGAAAAATACTCTTCTCT
GUIDES_sg0441	CATACACTTCATGCCAACGG
GUIDES_sg0442	AGATTGCTATCACTCCCAGG
GUIDES_sg0443	ATGAGGATGGCTGTCATTGG
GUIDES_sg0444	TCTATTGCCATACCATGCTG
GUIDES_sg0445	GAGGATGCCAACCACCATCA
GUIDES_sg0446	CTATTTTAGTTGCCACAGCA
GUIDES_sg0447	TTAGTTGCCACAGCATGGTA
GUIDES_sg0448	CTGGCATTGACTGGGGTCAT
GUIDES_sg0449	AGTTAGGTCGGCATGTTGAG
GUIDES_sg0450	CAAAAAATCGAACAGGACAA
GUIDES_sg0451	GTTGTCAATTATAGTTAGGT
GUIDES_sg0452	AAGATGGCAAAAAATCGAAC
GUIDES_sg0453	TATTATTTCTCTAAAGAAGA
GUIDES_sg0454	CGAACAGGACAATGGGTAGA
GUIDES_sg0455	ATAAATGCAGTTCTGATCAC
GUIDES_sg0456	CTATGTTGTCAATTATAGTT
GUIDES_sg0457	AGCTACGTTTATACCAAGAG
GUIDES_sg0458	TTCTCCTGTCAAGGCTGAGG
GUIDES_sg0459	GCGATGGTCCTGGGCGAATG
GUIDES_sg0460	GTTTTGAGGTGCTTAGGTGA
GUIDES_sg0461	TCATACACTTTCTCCTGTCA
GUIDES_sg0462	GGCGAATGAGGAAGTTTCGA
GUIDES_sg0463	GATGGGGATCTGCACAGCGA
GUIDES_sg0464	GGAAGCGAAGATGAGTATGA
GUIDES_sg0465	AAGACCTTGCTGATGCCGGG
GUIDES_sg0466	CCTGACAGATGAGCTGTGTG
GUIDES_sg0467	ATTACAATGAGCTGGCTGTG
GUIDES_sg0468	TCAGGGCCTACTGCAAGGGA
GUIDES_sg0469	TGTAGGCCATCCCTTGCAGT
GUIDES_sg0470	GGGGCCACCCGGCATCAGCA
GUIDES_sg0471	TCTTCCATGAGCACAGGAGG
GUIDES_sg0472	ACCTGGCCCTCGAGGACACA
GUIDES_sg0473	TGAATACTCCGAGTATTCTG
GUIDES_sg0474	TGTCTGCAGCATAACTAGGG
GUIDES_sg0475	ATACTCCGAGTATTCTGTGG
GUIDES_sg0476	TGTCTCCCTTCTCTCCATCA
GUIDES_sg0477	AGTTATGCTGCAGACACTGC
GUIDES_sg0478	CGGGGAGTGAAGGGAGCCTG
GUIDES_sg0479	CTTCTCTCCATCAAGGCCAC
GUIDES_sg0480	CTGTGGCCTTGATGGAGAGA
GUIDES_sg0481	GGTCAGTTCTCTGGTCCACG
GUIDES_sg0482	TGCAGCGTCCAAGCCAGCAG
GUIDES_sg0483	GATTAACTTCAAGGTTGGGG
GUIDES_sg0484	CAACTGGAAAATCATCCGAT
GUIDES_sg0485	AGCAGTGGAGATCAAACAGG
GUIDES_sg0486	ACCAGAGAACTGACCAACGA
GUIDES_sg0487	ATTCCTCGAAGTTTTCCGAT
GUIDES_sg0488	CATCCGATCGGAAAACTTCG
GUIDES_sg0489	GGAGCCGAGAACCAGCAGAG
GUIDES_sg0490	AGTCCATGGAGTCATTCAGG
GUIDES_sg0491	CAGCTGTACTAGAGTTACGG
GUIDES_sg0492	AATGGTAGTACCCGGCTGAG
GUIDES_sg0493	TGTGGAGACTGAATAACTGA
GUIDES_sg0494	TGGGCTAATGTGGCAATCTG
GUIDES_sg0495	GACTTATCTTCTGATGCACC
GUIDES_sg0496	TCTTCAATCCTTGGCACTCC
GUIDES_sg0497	AATCTCCTGGATTTCTGGAG
GUIDES_sg0498	TTTGTTTTTTCTTCAAGCTG
GUIDES_sg0499	ACCCGCCACTCCAGAAATCC
GUIDES_sg0500	TTGGCCTCAGATAAGCCTCC
GUIDES_sg0501	GAAAAAACAAATGAGACTTA
GUIDES_sg0502	CTCCTGGATTTCTGGAGTGG
GUIDES_sg0503	TATAAAACTCAAGTTGTTGC
GUIDES_sg0504	AAATGAGACTTACGGAAAAT
GUIDES_sg0505	CGTGTCATTCAAGAGCCAGG
GUIDES_sg0506	CACCTGGCTCTTGAATGACA
GUIDES_sg0507	AATGACACGGCCTTAAACAC
GUIDES_sg0508	GGCGATGTGCTGGGTCTCGG
GUIDES_sg0509	AGTTTGTCCCCGCGACCACC
GUIDES_sg0510	GATGTGCTGGGTCTCGGCGG
GUIDES_sg0511	GTCGGCGATGTGCTGGGTCT
GUIDES_sg0512	TGCTGGGTCTCGGCGGTGGC
GUIDES_sg0513	TACGAAGACAAGATCCATGA
GUIDES_sg0514	TTGGACTAAGAGAGCCATCA
GUIDES_sg0515	GTCTGGAGCTGGTGGCATAG
GUIDES_sg0516	TCTTAGTTACTGTCTGGAGC
GUIDES_sg0517	TGACAAGCTTATGCTTCTCC
GUIDES_sg0518	TATAACAAAGTGAAAGAAGT
GUIDES_sg0519	AAGAAGTCTTAGTTACTGTC
GUIDES_sg0520	TGTCTGGCTTTAATGATTTC
GUIDES_sg0521	GATATGATTAGGAGAAGTGG
GUIDES_sg0522	CTACAAGACACAACCTCCTG
GUIDES_sg0523	GACCCCAATCCTAAGCCCTC
GUIDES_sg0524	AAATGAGTAGCAGCTGCCAC
GUIDES_sg0525	TTTCTCCAGTCCCAAGATGT
GUIDES_sg0526	ACACAACCTCCTGAGGGCTT
GUIDES_sg0527	ATTTGCCAACATCTTGGGAC
GUIDES_sg0528	TGGGACTGGAGAAATGTTCA
GUIDES_sg0529	CAGTATGTCAAGGAGAACGG
GUIDES_sg0530	TAATGACACTGGCTTCACAG
GUIDES_sg0531	TAGGGCCTTCCAGTATGTCA
GUIDES_sg0532	ACTGAGCGAGCAGAATCTGG
GUIDES_sg0533	GTTCTCCTTGACATACTGGA
GUIDES_sg0534	ATGGCCTGCATCCATAGCAA
GUIDES_sg0535	AAAATGATTGAACTGCACAA
GUIDES_sg0536	CACAATGGGGAATACAGCCA
GUIDES_sg0537	CAGTGTGTAGAAGAAGCCGA
GUIDES_sg0538	CAACTGGAAGAAAAACTCAA
GUIDES_sg0539	TCTGGTTCTCTCCAACAAGA
GUIDES_sg0540	CATGGAGCGAGAGCATGGAG
GUIDES_sg0541	GGAAGAAAAACTCAAAGGCC
GUIDES_sg0542	AACAAGATGGCGCGCACCAT
GUIDES_sg0543	GCTGGCATGGAGCGAGAGCA
GUIDES_sg0544	GATGGTGCGCGCCATCTTGT
GUIDES_sg0545	GGTGGGAGAGTCGGACTCTG
GUIDES_sg0546	GGGGCAGCTACCTTAGCAGG
GUIDES_sg0547	GACTACTATCCAGATCTGAA
GUIDES_sg0548	GGACAACGTTTAGACGCAAC
GUIDES_sg0549	ATCTTCTTATTTGCAACACC
GUIDES_sg0550	TGCAAAGTGAAAAAAGCTCC
GUIDES_sg0551	CATTACTCGTAAAATGTACT
GUIDES_sg0552	AATGCCTCTTCTGAGTACTC
GUIDES_sg0553	AAGAGCGTGTCCAGGTACCG
GUIDES_sg0554	GCCAAAGTACCCGCACTGCG
GUIDES_sg0555	ACCATCTTCTCCTCGCAGTG
GUIDES_sg0556	TCACCACCAAGAGCGTGTCC
GUIDES_sg0557	GCACCAAGCGCTTCATCAAG
GUIDES_sg0558	GCAGGCAGTGCTCCTGACCT
GUIDES_sg0559	GCTTCTTCACGTCGCTGTAG
GUIDES_sg0560	CTACAGCGACGTGAAGAAGC
GUIDES_sg0561	CGTGAAGTACTACACCCTAG
GUIDES_sg0562	GTTTTAAGGGAACAAGCTGG
GUIDES_sg0563	GAAGTTTTAAGGGAACAAGC
GUIDES_sg0564	GATGGCAGAGCAGTCGGACG
GUIDES_sg0565	TGACGCTACTGAGAACTTTG
GUIDES_sg0566	TCGGGCACTCTACAGATGCC
GUIDES_sg0567	AATCGTACACCTTGTGGTGC
GUIDES_sg0568	TGTGCTTCTGAATCTCCTCT
GUIDES_sg0569	GATAGTTCTTGGGGACACAG
GUIDES_sg0570	GAAAGAAACCCGGATTTGTG
GUIDES_sg0571	AAACCCGGATTTGTGAGGTG
GUIDES_sg0572	ACACAGAGGAATGCAGCCCA
GUIDES_sg0573	TCCGGGTTTCTTTCACAAGG
GUIDES_sg0574	AAATCCGGGTTTCTTTCACA
GUIDES_sg0575	CCGGTAACTTTGACCAGCCG
GUIDES_sg0576	ACTGATGTTTACAGTTGGGC
GUIDES_sg0577	ATAATGTAGATCCTTTTCAG
GUIDES_sg0578	ATTTCCAGCAACAGTGCACA
GUIDES_sg0579	TGTTGCCAAAATACAGACAC
GUIDES_sg0580	AAAACAAGAAATTGGCACCT
GUIDES_sg0581	TTTTTTGGTATGTCTTTCCA
GUIDES_sg0582	TATTTTGGCAACATTTGCAA
GUIDES_sg0583	ACCCACACCTGCTCTGGAAA
GUIDES_sg0584	TCAAAAACCCACACCTGCTC
GUIDES_sg0585	TGATATTGGTATCAGCAATG
GUIDES_sg0586	TCTAGCAGAGTTGTGTCAGG
GUIDES_sg0587	AGTCGTTCCAACTTCACCAA
GUIDES_sg0588	TCAATTCCTGAGCTCTTCAG
GUIDES_sg0589	TCTGTCCAAGAATCAGCTGA
GUIDES_sg0590	AGATGTAATTCCGTAAGGGA
GUIDES_sg0591	TGTAATTCCGTAAGGGAAGG
GUIDES_sg0592	GGTATCAGCAATGCGGATGT
GUIDES_sg0593	CTGGCCTACAGCGAGCCGTG
GUIDES_sg0594	CAAGAAGAAGCTGTACAGCT
GUIDES_sg0595	ACGACGAGAAGCGGTCCCAA
GUIDES_sg0596	TAGCCAGTTGGTAAGCCAGG
GUIDES_sg0597	ACCTGGCTTACCAACTGGCT
GUIDES_sg0598	CAGCAACAGTGGCTTCGGGC
GUIDES_sg0599	GAGAAGCGGTCCCAAAGGCT
GUIDES_sg0600	ACTCGCAGTCCGAGCTCTCC
GUIDES_sg0601	GAGAGTAAACAGCAGAAGGT
GUIDES_sg0602	CATTACAATTGCGTCAGCAG
GUIDES_sg0603	ATTCAAGGCACCTGTTACAG
GUIDES_sg0604	AATTTTGGTAAAGATCGGGC
GUIDES_sg0605	AGCAGAGAGTAAACAGCAGA
GUIDES_sg0606	TACAATTGCGTCAGCAGTGG
GUIDES_sg0607	CCTTGAATTTTGGTAAAGAT
GUIDES_sg0608	CTGCTTACTTTTGTCTGAGA
GUIDES_sg0609	TCTGGAAGTTATCAATACCG
GUIDES_sg0610	GGTCGAAAGGCATAAAAGAG
GUIDES_sg0611	GAATAGCCAGAGTCATTGAG
GUIDES_sg0612	TCTCGCGGGAAGACTTCGAG
GUIDES_sg0613	TTGAAGGTAAGTAAATTCAG
GUIDES_sg0614	CGAAGTCTTCCCGCGAGACG
GUIDES_sg0615	CAGGATCTCCCGGCGCCGGT
GUIDES_sg0616	GGCGCCGGTCGGCGTGCGGC
GUIDES_sg0617	GGAACAGTTCTGGAATGGCA
GUIDES_sg0618	TAAATAGTGAACTAGTGAAG
GUIDES_sg0619	GCAAAGGCAGTAAAAAGGAA
GUIDES_sg0620	GGAACGGAACAGTTCTGGAA
GUIDES_sg0621	TCTAAAAAAACTTGTAGCAA
GUIDES_sg0622	ACTGTTTTGATTCTTCTTGG
GUIDES_sg0623	GTTCTTGATTTGGAGAGATC
GUIDES_sg0624	CATCTGTGAGGTTCTTGATT
GUIDES_sg0625	AGAGTCGGCTGAAGTAGAGG
GUIDES_sg0626	CCCAGAGTCGGCTGAAGTAG
GUIDES_sg0627	ATTGCTTTCCAGTTGAGGAA
GUIDES_sg0628	GGCTGAAGTAGAGGAGGGCT
GUIDES_sg0629	CAATAATTGCTTTCCAGTTG
GUIDES_sg0630	TCCTCTACTTCAGCCGACTC
GUIDES_sg0631	AGAACACTCCTTTCCTCAAC
GUIDES_sg0632	CCAAGCTGGGTTTCATCAAC
GUIDES_sg0633	GCTTTGCGTGCAGTACACAG
GUIDES_sg0634	GCAAGCTATTGACGCCGGAG
GUIDES_sg0635	ATTCAGCAAGCTATTGACGC
GUIDES_sg0636	GTCACCCTTGAAGTCCAGAT
GUIDES_sg0637	AGAGCTGGCTGATATTAAGC
GUIDES_sg0638	CGAAACAAAAGATGAATGCA
GUIDES_sg0639	ATTATAGGATGGGACCTCTC
GUIDES_sg0640	CAAAGGTTCGGAAGAAGAGC
GUIDES_sg0641	AGGTGCACTGATAGCCCATG
GUIDES_sg0642	AGTTCCTGACATTCTCCAGG
GUIDES_sg0643	ACGGCGTGGCCCAGACTAGG
GUIDES_sg0644	GAGGGTGAGCTTCAGGACCA
GUIDES_sg0645	AAGCTTGATCTCCAAGCCAA
GUIDES_sg0646	TATGGAAGGCTCGAGTGGGA
GUIDES_sg0647	CCAATGGCTTTGGCCAGGGG
GUIDES_sg0648	ACTGCGACTACTACCGGCCC
GUIDES_sg0649	ACTACATATGAGCCAAATGG
GUIDES_sg0650	TGGCTTCACAACCCAAACTG
GUIDES_sg0651	TCCAGACTAAAGTCAAAGGG
GUIDES_sg0652	AATCTCCGCAGATGACATGG
GUIDES_sg0653	TCAGGGAGTTTGTGGCACCG
GUIDES_sg0654	CGTGTAGATCCAAGGATTGG
GUIDES_sg0655	ATAACAGTGAGAGATAGACT
GUIDES_sg0656	GAGAACATGTACGGGGACAC
GUIDES_sg0657	AGAGGAAAATGCATTCAATG
GUIDES_sg0658	CTCCTGCAGCCCAATATGTG
GUIDES_sg0659	CCTCACATGAACTGTAACCA
GUIDES_sg0660	CCTTGGTTACAGTTCATGTG
GUIDES_sg0661	ACAGACAAAGAAACTAATGA
GUIDES_sg0662	AATTGCATGATCCTAAAGGT
GUIDES_sg0663	GACAGCCTTGAACAGAGCCT
GUIDES_sg0664	GTTGTATAATATTACAGTCC
GUIDES_sg0665	TCAAAGCCAGCTGCACTACG
GUIDES_sg0666	AGACCAAGAATCCCATGATG
GUIDES_sg0667	TATTCTTCTGAACCCGGAAA
GUIDES_sg0668	ATGATCTGTTGTGATTGTGG
GUIDES_sg0669	AGAGTCAGTAGAAGTTGTGC
GUIDES_sg0670	ATGAGGAGTCCAATGCCAGC
GUIDES_sg0671	CCTGTTCCCGAATGTTCAGA
GUIDES_sg0672	ATTCATTCATGGGCAGTAGA
GUIDES_sg0673	GAGATGTGGTATACTCCAGG
GUIDES_sg0674	TGTTCTAGCGGAGACAACCA
GUIDES_sg0675	ACTTCCAGTGTCAAGCTGCG
GUIDES_sg0676	GGGTAAAACTTCTACAGGCA
GUIDES_sg0677	CTAGCGGAGACAACCACGGA
GUIDES_sg0678	CACAGGTCAACAGCAGAAGG
GUIDES_sg0679	TCTACTGGGGGAGTGACAGG
GUIDES_sg0680	TACACGGGTAAAACTTCTAC
GUIDES_sg0681	TGAAGGACCAGGATATCACG
GUIDES_sg0682	TGGATTCTAAGGAATCCTGG
GUIDES_sg0683	AGTCACTCAGATGCGAACAG
GUIDES_sg0684	CAGAAGGAAGAGGATACCAG
GUIDES_sg0685	GTTCATTTTCATATTCCCAG
GUIDES_sg0686	TGGCAAACGAGACAAATCAG
GUIDES_sg0687	CAGCAGAGTTTCCAGTCCTG
GUIDES_sg0688	GAGATTCCAACACAGTCATG
GUIDES_sg0689	ATGGCTGCTTTCCGACCCCG
GUIDES_sg0690	AGATCCCGGCCATCATCACG
GUIDES_sg0691	GAACCATCACAGTACTCCGC
GUIDES_sg0692	TTCCACTCTGGGGAGGACAG
GUIDES_sg0693	CACGCAATTATGGTAAACCA
GUIDES_sg0694	TGCGACTGGTCCGGATCCTG
GUIDES_sg0695	GATCCTGCGGAGTACTGTGA
GUIDES_sg0696	AGACTCCCAGCAACTGCGAC
GUIDES_sg0697	CCTGTACAGGTCGTAGCCCG
GUIDES_sg0698	TTTGCAGCCAAGCCTGACCG
GUIDES_sg0699	ACTCTTCCATAACACCCAGA
GUIDES_sg0700	ACAACAGCTTTCTCCATAGG
GUIDES_sg0701	CCGGCTCTCCGAGCACGCCA
GUIDES_sg0702	TGATTACACAATACCACCTA
GUIDES_sg0703	AGGTGGTATTGTGTAATCAT
GUIDES_sg0704	GTCGTAGCCCGCGGCGCGCG
GUIDES_sg0705	CTTGGTGGTCAGATTCAGTG
GUIDES_sg0706	AAGGTCCTGACACGTCACGT
GUIDES_sg0707	CGATGTTTTCCTGTGCCCTG
GUIDES_sg0708	TGGGAAGACCCCATCCCAGG
GUIDES_sg0709	TAGTACAGATATTCATCAGG
GUIDES_sg0710	CGACGACACCGTCAGCCGAG
GUIDES_sg0711	CTGGATGCCCTCAAGGACGT
GUIDES_sg0712	TGACATCACCAACGTCCTTG
GUIDES_sg0713	GGGCTCCATGATGCTAGGGT
GUIDES_sg0714	GGAGCCGGACAGTCCTTCCG
GUIDES_sg0715	GATATCCTGGTAAGTCACAT
GUIDES_sg0716	AGTCTACCTGTGCCCAGAGG
GUIDES_sg0717	TTACCTCCTGAGCGAGTCAG
GUIDES_sg0718	GACTCGGTATGACACTTCGC
GUIDES_sg0719	CTCCTGAGCGAGTCAGAGGA
GUIDES_sg0720	GAACTGGGCCGCTGAGGTGC
GUIDES_sg0721	GGGACTGATAGCAAGGACAG
GUIDES_sg0722	GAGTGTGAGTGGTCCCATTG
GUIDES_sg0723	ATTCACCTGAAGAGTGTGAG
GUIDES_sg0724	ACAGCAGTGGGAGTGAGCTG
GUIDES_sg0725	GGCATGGAGCTCACCCCCTG
GUIDES_sg0726	CGGCCCTGGGACTGATAGCA
GUIDES_sg0727	TGCCTTGATGGGCTCAAAGG
GUIDES_sg0728	AACTAGACCAGCACAAGGTG
GUIDES_sg0729	TGGATGTCCCACGTAAACGG
GUIDES_sg0730	TCCATACAGCATGAACAGTG
GUIDES_sg0731	GAGGTTTCCTCTCCTCACAG
GUIDES_sg0732	GCAGAGGGCACATACACTAG
GUIDES_sg0733	AGCAACTTCATCTAGGGAGA
GUIDES_sg0734	GAGCTAGAAACTTCTGGCAC
GUIDES_sg0735	GGTAGTTTTCTCAGTTGACA
GUIDES_sg0736	GATAGCGAGCTAGAAACTTC
GUIDES_sg0737	AATGGTCTCACCAACTTCCG
GUIDES_sg0738	GCAAGCATGCTCGAGGACAG
GUIDES_sg0739	TTGGGGAGCTGTAAATCCTG
GUIDES_sg0740	AGTAGCTTTAGAAGAGTGGG
GUIDES_sg0741	AATGTCGCACCAGAAAATGC
GUIDES_sg0742	CACGCAGTGCTCATCCCTGG
GUIDES_sg0743	AGAGGGATTAGGTATCCTGA
GUIDES_sg0744	AAAGAGGGCAAGCATGCTCG
GUIDES_sg0745	GCTTCACGGCTACAGGACAG
GUIDES_sg0746	AAAGGGAGGGCCATGCTGAG
GUIDES_sg0747	AGTTGGGGTAAGGAGCCCGA
GUIDES_sg0748	GACATCTTGACCATTGACAT
GUIDES_sg0749	GAAATGGCAGGTCACAGCAG
GUIDES_sg0750	AGTCAGGGTGATCCATGGGG
GUIDES_sg0751	TGACTCTGTCCCTCAAAGGG
GUIDES_sg0752	GGTGGCGGCAACACAAGTGG
GUIDES_sg0753	AACCAGCAACAATTCCACCG
GUIDES_sg0754	TCTATCAATGCAAGCCACGG
GUIDES_sg0755	GAATGACAAGGTAGCGCTGG
GUIDES_sg0756	ATTTCTATCAATGCAAGCCA
GUIDES_sg0757	CGGTAGAAGTTGGAGTCTGT
GUIDES_sg0758	AGAATTCGATGATCAACTCA
GUIDES_sg0759	CAGGAGGGGAGTCCGTGACG
GUIDES_sg0760	ATGATCAACTCACGGAACTT
GUIDES_sg0761	GCAGCATCCTCTGTTCGCAG
GUIDES_sg0762	CCAAAGGGGAATTCTTGCAA
GUIDES_sg0763	GGAATTCTTGCAAAGGTTGA
GUIDES_sg0764	AAGATAAAAATACTTGTCCC
GUIDES_sg0765	GAGGCTTGTATATCAGTTCA
GUIDES_sg0766	TAAAAGAAACTCCCACAAAT
GUIDES_sg0767	CTGAGTCCATTTAATATACC
GUIDES_sg0768	CAAAGGCTGTCTCTAAGCTT
GUIDES_sg0769	ACACAGAAGCCTCTTCCTGG
GUIDES_sg0770	AGTCCTGACTTCTTCCACGG
GUIDES_sg0771	CCAAAGGCCAAAAAACCCAA
GUIDES_sg0772	GGAATCGGAGTCATGGCAGG
GUIDES_sg0773	CTTGAATTCACCATCGTTCG
GUIDES_sg0774	TTTTCGGAGTCCCCACAGCT
GUIDES_sg0775	CCTTGTCATAATAGTATCGC
GUIDES_sg0776	AACATGAGCATTTGATCTGC
GUIDES_sg0777	TGCAGCAGAGAATGGTGGAG
GUIDES_sg0778	GGCGATGCAGCAGAGAATGG
GUIDES_sg0779	AAACTCATCTCCTACCCACC
GUIDES_sg0780	GCAAGGCTGCAGAGGTGATG
GUIDES_sg0781	TCCGCCTGAAGCAGGGAGAG
GUIDES_sg0782	GGCTGCAGAGGTGATGTGGA
GUIDES_sg0783	AATGAACAGCAAGGCTGCAG
GUIDES_sg0784	TTAGCTGGATGATGGAGGTT
GUIDES_sg0785	CAGCTCTACACCATGCGACG
GUIDES_sg0786	GAATGAGGGAGAGCACCATG
GUIDES_sg0787	CGAAAAGCAGTATAAGAATG
GUIDES_sg0788	ATCTCTGGTACGACTGCACG
GUIDES_sg0789	GGGCTGAGACCACCAGCAAG
GUIDES_sg0790	CTCTACACCATGCGACGAGG
GUIDES_sg0791	CATGTCACTCCTCTTGCTGG
GUIDES_sg0792	GGAGGTCTCTTCTATGCCAC
GUIDES_sg0793	GTAGGTGAACCGTTTCCCCT
GUIDES_sg0794	TTCCCCGTAGTCCCCCTGCC
GUIDES_sg0795	CAATTTCAACAAACTGGTGC
GUIDES_sg0796	CTTGAGCCAGGGGACGACTC
GUIDES_sg0797	GCCAACCCCACATCAATGAA
GUIDES_sg0798	CCCATTCATTGATGTGGGGT
GUIDES_sg0799	ATTGCCTGGCAGGGGGACTA
GUIDES_sg0800	TCAGCTTGTCGTAATTCATC
GUIDES_sg0801	GTATGAGAATGACTACCCCT
GUIDES_sg0802	GCACCTTCAAGGACTATGTG
GUIDES_sg0803	GGCTCTGAGAACTCCGATGG
GUIDES_sg0804	AGGGTCTCGGAGAATGACCG
GUIDES_sg0805	TGAGTCGAAGCTGTCATAGG
GUIDES_sg0806	CAGACAACATGTGCATGGGG
GUIDES_sg0807	GCAGTGGACCAATCCAGCTA
GUIDES_sg0808	CACTAAAGAACAGCAACGAC
GUIDES_sg0809	ACACAGAATTACCCCAAAGG
GUIDES_sg0810	CGACTCCCCTGAGAACGGTG
GUIDES_sg0811	GTATTGCTGTTAATCCAATG
GUIDES_sg0812	CCAAGAGAGGAGTGACCCAG
GUIDES_sg0813	GTGAGCAACAGGTATGCCAG
GUIDES_sg0814	GATGCTGTGTAACCTTGGCA
GUIDES_sg0815	TGGTGAACGTGAATCTGCAG
GUIDES_sg0816	CACCAGACTGAACTCATTGG
GUIDES_sg0817	GCAAGAACTGCAGTATTCAG
GUIDES_sg0818	ATTGCTGGCACCATCTGACG
GUIDES_sg0819	GTTAACGGTGATCACAGGAT
GUIDES_sg0820	CATCTGACGTGGCAGGCTGG
GUIDES_sg0821	AACGAATTTTGTTACCCTTG
GUIDES_sg0822	TGATGGTTAACGGTGATCAC
GUIDES_sg0823	TGTGGTGGATGCAACCCGCA
GUIDES_sg0824	ATGAATTCATTTTTCTGCAC
GUIDES_sg0825	CCTTGCCAAAAACATCCCGG
GUIDES_sg0826	CTCCACATTCCCTGCAGGGT
GUIDES_sg0827	TCTGAATTGTTGGCTGTCCG
GUIDES_sg0828	CTTCCGGTTAACTGTTCGGG
GUIDES_sg0829	CCGGAAGAGTACAGACAGCC
GUIDES_sg0830	ATGTGACCGTAGAAGATGAA
GUIDES_sg0831	GCAGGGAATGTGGAGAGCAC
GUIDES_sg0832	GGATGTGAAGCAGACGTACT
GUIDES_sg0833	ACTGTCTGCAACTTTACAGA
GUIDES_sg0834	CATTGGTTCAGCATCAGGAG
GUIDES_sg0835	GATTGTATCATCACTTGTGA
GUIDES_sg0836	TTTGCGAAAAATGGGCGCAA
GUIDES_sg0837	TTTGAAGAAACCACAGCTGA
GUIDES_sg0838	AGTTTTTCTGCCATCAGCTG
GUIDES_sg0839	GCATCAGGAGTGGGATGGGA
GUIDES_sg0840	ATAACAAGAAAATTGAAAGA
GUIDES_sg0841	GAGCTGTGATTATGGCCGTG
GUIDES_sg0842	AAAAGTTCTATGGTCCACAA
GUIDES_sg0843	AGTTCTATGGTCCACAAAGG
GUIDES_sg0844	TGAAGAAACTTGGGTCCTGG
GUIDES_sg0845	CCTTTACCACTGCATAGAGG
GUIDES_sg0846	AGTTGTACCACACTCCCAGA
GUIDES_sg0847	CCACCACGAAAACTCCCCCA
GUIDES_sg0848	GTCCAACATGCTTTTCAGGG
GUIDES_sg0849	CCTGTACGGGGACTTCACCG
GUIDES_sg0850	CACGCCACTGACACTCAAGG
GUIDES_sg0851	AGTCCCGAGGAGATCCGAGG
GUIDES_sg0852	TCACCAGGCAGGCGTAACGG
GUIDES_sg0853	GCGTCCAGTCGCTTCACCTG
GUIDES_sg0854	CTGGCCACAGGTGAAGCGAC
GUIDES_sg0855	CCACGCTGAGCGTGCAGCCC
GUIDES_sg0856	CCGCGCCCGTGAATGGGAAT
GUIDES_sg0857	GGCTGGCAAAGTCTATGCTG
GUIDES_sg0858	TTATCTTGATGCACCCAGTG
GUIDES_sg0859	GGTAGAACATGCCCATCAGG
GUIDES_sg0860	AGTCTATGCTGCGGCTACCG
GUIDES_sg0861	TCTCCATCATGCGAATGGTG
GUIDES_sg0862	CATTAGCACAGGGCTGCCGA
GUIDES_sg0863	GAACTGATAAATGCTCATAG
GUIDES_sg0864	GGTGAGGCAGTCCATGTCCT
GUIDES_sg0865	TGTTGTCACTGGAATCCCGG
GUIDES_sg0866	GATTCACAAATATCAAACAG
GUIDES_sg0867	ATACATTTCATTCATACCAT
GUIDES_sg0868	GTGCCCGATGTAAATGTAGC
GUIDES_sg0869	GAATCAATACGCCCAATGGA
GUIDES_sg0870	ATGGATGGCTGCCTGCATGT
GUIDES_sg0871	GCCCTTCGATGCCAACATGC
GUIDES_sg0872	AATGTAGCAGGAAGAAAATT
GUIDES_sg0873	CCGGTAAGTGACCCCTCCCG
GUIDES_sg0874	GCAGTGCAGAAACTCACTGG
GUIDES_sg0875	ACAGAAGCAGTTCAGGCAGT
GUIDES_sg0876	CAAGCCCTTTGCTGCCAAGG
GUIDES_sg0877	AGTTTCTGCACTGCGAGCAG
GUIDES_sg0878	GCACTTGGATGAGTACTCGT
GUIDES_sg0879	TACCCGCAAGATGGAGTACA
GUIDES_sg0880	CAATTGGCTGCTGGCAGCGG
GUIDES_sg0881	AGTCTCAGTCAAGTTCAACG
GUIDES_sg0882	CGTCGTGAACACGAGCAATG
GUIDES_sg0883	GCTGCTCTTCTGGCCTACGT
GUIDES_sg0884	GGATTGCCAGGAGTGCCCTG
GUIDES_sg0885	GGGCTGAGCAAGGCCTACGT
GUIDES_sg0886	AGGTAAACGCCATTCTCCCG
GUIDES_sg0887	CCATGGGGGTATAGGTGACG
GUIDES_sg0888	CCGCGTCACCTATACCCCCA
GUIDES_sg0889	GGGCTTCAACGCAGACTACG
GUIDES_sg0890	CGGGTGAGTGGTAGTAAGAG
GUIDES_sg0891	GGTCTGCGATGGGGCCACGG
GUIDES_sg0892	AGCCCTGGAGTAAGCCCCAG
GUIDES_sg0893	CATTGGCAGGAGGGGCAAGG
GUIDES_sg0894	AGAAGGAGTCTGCGGGTGAG
GUIDES_sg0895	CCTGGAGTAAGCCCCAGCGG
GUIDES_sg0896	TAAGAGAGGCTATCCCCGGC
GUIDES_sg0897	TGTTGATGCTTGGCACCAGG
GUIDES_sg0898	GGCCTTCGACGTACCCCTGG
GUIDES_sg0899	GCCGCCGAGTAAGGCGCGAG
GUIDES_sg0900	CCAAGCATCAACACCATGAG
GUIDES_sg0901	CGGCCAAGTGCAGGAACCGG
GUIDES_sg0902	CTGTACTGAGGGTAGGTCAG
GUIDES_sg0903	TCCGCTCGCGCCTTACTCGG
GUIDES_sg0904	AAGGCGCGAGCGGAACAAGC
GUIDES_sg0905	GCTGCTACTTTGACATCGAG
GUIDES_sg0906	TTCCAGCTGGAGTTCAACGA
GUIDES_sg0907	TCAGGACGAGGAGACCGACC
GUIDES_sg0908	GTGACCGGCGCATCACACTG
GUIDES_sg0909	GTGTGCCTTCCGTACCCACA
GUIDES_sg0910	ATCACACTGAGGGCGTCCAA
GUIDES_sg0911	CCTGTCTGCCAATCAGGACG
GUIDES_sg0912	GCGTCCAGTACTTGCCCGTG
GUIDES_sg0913	CCCACAGAGATATTGCTCAG
GUIDES_sg0914	TACTTCCAGTAGCACACCTG
GUIDES_sg0915	CTACTGGAAGTAAAGCACTC
GUIDES_sg0916	TTAGGAGTGCACATTCATTG
GUIDES_sg0917	GAACTGGAAGTCCAGTACCA
GUIDES_sg0918	GCTGTGCCCTGACAGTAAGT
GUIDES_sg0919	GCATTGTCACTGGCACAGAC
GUIDES_sg0920	TCCTCTGAGCAATATCTCTG
GUIDES_sg0921	TTTTAACCCTGGTTTACCCG
GUIDES_sg0922	TACCCGTGGAAGTGCCCCTG
GUIDES_sg0923	GGTCGAATTCCTCGCCGAGA
GUIDES_sg0924	GTCGCCTGCTCCCTCCAGAG
GUIDES_sg0925	AACCAGGGTTAAAAGGCCCC
GUIDES_sg0926	GATGAGGGATCATGAACGAA
GUIDES_sg0927	ATTCCTCGCCGAGAAGGAGC
GUIDES_sg0928	AATGCCCAGCCCTTACTACA
GUIDES_sg0929	AGAGAAACTGAACAAGAAAG
GUIDES_sg0930	CAACTGCTGGAGGGAAGGTG
GUIDES_sg0931	CATGGTAAGGTGAAAATGCG
GUIDES_sg0932	TGTGTTCTATGTGATGCGAA
GUIDES_sg0933	TCACATAGAACACATGAGCC
GUIDES_sg0934	ATGAGCCAGGTACAAGAGTG
GUIDES_sg0935	GGTAAGGTGAAAATGCGAGG
GUIDES_sg0936	CTTAGGCAAACTCCTTGACA
GUIDES_sg0937	ACCACAGGGAGCCTTCGATG
GUIDES_sg0938	CCTCCTTTGCAGCCACAACG
GUIDES_sg0939	GAAGAGGAAGTTCATCAAGG
GUIDES_sg0940	TCCGCATCGAAGGCTCCCTG
GUIDES_sg0941	ACGACGGCTTCTCCATGCAG
GUIDES_sg0942	GAGTGAATTTAAGGACATCG
GUIDES_sg0943	GTCCACGCCAGCGCTCCTAG
GUIDES_sg0944	TCATAATGCGAAAAATGAAG
GUIDES_sg0945	GATTTGCATGCTGCTTAACG
GUIDES_sg0946	TTTCCGAGTCATGATCCTCG
GUIDES_sg0947	TAGAAATAAAGCAGTCAACA
GUIDES_sg0948	ACACTCCACCAGCATCGGGA
GUIDES_sg0949	ATTTCAACACCCAGGGCAGG
GUIDES_sg0950	ACGCTGCACACTTTCATCGG
GUIDES_sg0951	AGTGTGGGGTGACGAGCAAG
GUIDES_sg0952	AATCATAAAAATGGTAAACA
GUIDES_sg0953	CATCCGTGTCAACGCCACCA
GUIDES_sg0954	AAGAAATGTATGGAGCAGAG
GUIDES_sg0955	ATGGCCCTCAAGAAGTACCA
GUIDES_sg0956	GAGTAAACACTGGGGACCCA
GUIDES_sg0957	TCTTCTGCACGATCCAGCCA
GUIDES_sg0958	GCCTTGATGGGAGTAAACAC
GUIDES_sg0959	CCCAGTGTTTACTCCCATCA
GUIDES_sg0960	TTCCTCCAGAGCATCTGCGA
GUIDES_sg0961	AAACTCTTCTTCGTGGACAC
GUIDES_sg0962	AAATGAAAAACTCTTCTTCG
GUIDES_sg0963	TCCTCAACCCTTCTGCAACA
GUIDES_sg0964	TCTGCAACAAGGGCCAAGCC
GUIDES_sg0965	TGAGGCCCAGAGGTCGTAGA
GUIDES_sg0966	TCTTGGCGTTGGGGACCTGG
GUIDES_sg0967	TGCTTCTCAAGAAACCCCTT
GUIDES_sg0968	ACGAAGAAGAGTTTTTCATT
GUIDES_sg0969	ATGGCCCACAAATCGCCTCG
GUIDES_sg0970	CCGTGTTCAGATAGCCTGTG
GUIDES_sg0971	AACCCTATCATCGTCTCCTG
GUIDES_sg0972	CACAAGACACCCACTCTGAG
GUIDES_sg0973	TGACCCCGCAGAGCACGCTG
GUIDES_sg0974	GATAGCCTGTGTGGCCAATG
GUIDES_sg0975	TACCAAGGATGTGCTGAGTG
GUIDES_sg0976	GGATCCCTCTGTGCTTCTGG
GUIDES_sg0977	ACAAGTGAAAGATGTGTACG
GUIDES_sg0978	GAACACAGTCTGCAGCCCTG
GUIDES_sg0979	GTGCTGCAGCTTTCACAGTG
GUIDES_sg0980	ACAGTCACTTCCATGAGTTG
GUIDES_sg0981	GTGATTCACAGTATGATTGG
GUIDES_sg0982	AATCACACGTATGTGCTCAA
GUIDES_sg0983	CCTGGGGGATGACACAAGCC
GUIDES_sg0984	ATTCTACCATTAACTACAAG
GUIDES_sg0985	CGGGCCAGCTTGGTAGAAGG
GUIDES_sg0986	AAGTCATCTTCTGTGCCGTA
GUIDES_sg0987	CGCTTGTGAGAGGGAAGCAG
GUIDES_sg0988	GATATCCATTCGCTTGTGAG
GUIDES_sg0989	ATGAGTGCCCCGCTGCAAGT
GUIDES_sg0990	GTCTTGAAAAGGGGGCCGTA
GUIDES_sg0991	TTCTTCTATCCGGGCCAGCT
GUIDES_sg0992	CTGAGTATCGAGATCAATGA
GUIDES_sg0993	GCACTTGTTGGAACAGCAGG
GUIDES_sg0994	CCCAAGCTCCACTATCCCAA
GUIDES_sg0995	GGAGTAAAATCACATCTGCA
GUIDES_sg0996	GGCAGCTAAAACCCATCTCA
GUIDES_sg0997	TGTGCTTGTCTGCTATGTAG
GUIDES_sg0998	GGAGGAAAGGAAATGCAGAC
GUIDES_sg0999	CATCCCGTCAATTTCAACCA
GUIDES_sg1000	ACTATCCCAACGGAAGAGGC
GUIDES_sg1001	GATGGCTGCGCTGTACACAG
GUIDES_sg1002	CTCCGGAAAGGCCAAGACAA
GUIDES_sg1003	GGCTGGAAAGGACTCCGGAA
GUIDES_sg1004	GACGACCAGTCATGGACGTG
GUIDES_sg1005	GCAAGCCGGCTCTCTGCGAG
GUIDES_sg1006	TGCGGTGAGGTACTCCAGGA
GUIDES_sg1007	TTCATCGACACCTAAAATCT
GUIDES_sg1008	AAATGCATCAAAAGACTTAA
GUIDES_sg1009	TGAAAAAGAGAAAGACCCAG
GUIDES_sg1010	CACCGAAGAGGAGAAAACCA
GUIDES_sg1011	CTGGACATATGAGACAGCTG
GUIDES_sg1012	TGACAAACGAATTGCCTGTG
GUIDES_sg1013	AGAGTTCTCCGATTCTGAAG
GUIDES_sg1014	CCGCCTCCCAGCATCAGCAT
GUIDES_sg1015	GCACCGGGCAACGTTACGAA
GUIDES_sg1016	CCTATGCTGATGCTGGGAGG
GUIDES_sg1017	GGGCCTGAAGATCCGACTGG
GUIDES_sg1018	TGAAGTTGAAATCTCTGAGA
GUIDES_sg1019	AATAAAAGGATCAAGAGAGA
GUIDES_sg1020	TTCTCTCTCTGAGTAAGACA
GUIDES_sg1021	AGATTAACTTCAGATTCTAC
GUIDES_sg1022	ATAGGATATTCAATCAAATA
GUIDES_sg1023	GAACCCCCAGTCGGATCTTC
GUIDES_sg1024	CAATTCTATGACATCTATCC
GUIDES_sg1025	CCTGGTAAGCAAGGGAACGT
GUIDES_sg1026	TCCTCCTCTAAGGAGCGTGG
GUIDES_sg1027	ACCACCACGCTCCTTAGAGG
GUIDES_sg1028	GCTTCCTCCTCTAAGGAGCG
GUIDES_sg1029	AGCTCTTAAAAAGGCGCTGG
GUIDES_sg1030	GGGAACGTTGGTGCAGACAA
GUIDES_sg1031	ACGATCAGCTCTGACACGGA
GUIDES_sg1032	GGAGCGTGGTGGTGTGTCGT
GUIDES_sg1033	CAAAGCCCCTAAGCCCAAGG
GUIDES_sg1034	CGCTGCTGGGACCAAGAAAG
GUIDES_sg1035	CGCAAGCGCTTTCTTAAGCG
GUIDES_sg1036	GCCTAAGTCGGGGAAGCCGA
GUIDES_sg1037	TCTGCGGGTGCAGGAATGGT
GUIDES_sg1038	GGGGAAGCCGAAGGTTACAA
GUIDES_sg1039	CGCGCTTAAGAAAGCGCTTG
GUIDES_sg1040	AAGCTCAGATACTGGGGGTC
GUIDES_sg1041	TATCCCGGAGCACCTTACGA
GUIDES_sg1042	TGGTGCTAAGCGCCATCGTA
GUIDES_sg1043	TAGGGCATATACTACATCCA
GUIDES_sg1044	CGGCTATTCGCCGTTTGGCT
GUIDES_sg1045	AAAACCGGCTATTCGCCGTT
GUIDES_sg1046	CGCCACCGCGCCGAGCCAAA
GUIDES_sg1047	AGTATATGCCCTAAAACGTC
GUIDES_sg1048	GAGTGCGCCCCTGACGTTTT
GUIDES_sg1049	CGAAGAAACTGGGAGAGATG
GUIDES_sg1050	ATTTGAAGATATGGCAAAAG
GUIDES_sg1051	TCGCAACATCACCAATGGAC
GUIDES_sg1052	TTTTTTGTCTCCCCTTTGGG
GUIDES_sg1053	TCCTTTCTCTTTAGCAGACA
GUIDES_sg1054	TTCGCAGCCTTCTTTTCATA
GUIDES_sg1055	TGGTGATGTTGCGAAGAAAC
GUIDES_sg1056	CTTCTTTTTTGTCTCCCCTT
GUIDES_sg1057	AAGATCAAAAGTGAACACCC
GUIDES_sg1058	CAAAGAAATTGGGTGAAATG
GUIDES_sg1059	ACAGAAAGCAGCTAAGCTAA
GUIDES_sg1060	TTTCTTTGCAGTATCCCCAA
GUIDES_sg1061	GGAATTCTCCAAGAAGTGTT
GUIDES_sg1062	GCGAAATTGACGGAAGAGTC
GUIDES_sg1063	GTGACAAAGCTCGCTATGAC
GUIDES_sg1064	CTTCTTGTGCTCTTCCCGGC
GUIDES_sg1065	GGGAGATAAAGCAAAGGTGA
GUIDES_sg1066	TGCTAAGGGAGATAAAGCAA
GUIDES_sg1067	AAGGGAGAGAAGGTACCCAA
GUIDES_sg1068	AAAAGCTGATGCTGGCAAGG
GUIDES_sg1069	GGGAAAAGCTGATGCTGGCA
GUIDES_sg1070	GAAGGTACCCAAAGGGAAAA
GUIDES_sg1071	GGGAATAACCCTGCAGAAAA
GUIDES_sg1072	TTGGCATCTCCATTTTCTGC
GUIDES_sg1073	TTTTTTTAGCAAGCTGACAG
GUIDES_sg1074	CAAGGCTGGGAAAAATGCAG
GUIDES_sg1075	TAACTGAAGAAATTAACAAG
GUIDES_sg1076	CTCATCATTACAGGAAAAAG
GUIDES_sg1077	CAGGCATTGTTGAATGAACA
GUIDES_sg1078	TGAGATAGAAGATCTTAAGC
GUIDES_sg1079	TATTATATAGTTCTTCATAG
GUIDES_sg1080	ATTACAGGAAAAAGCGGCCA
GUIDES_sg1081	CAAGCGAAACTGGATCCCAG
GUIDES_sg1082	GATGCGGTACACATTGCGGG
GUIDES_sg1083	GTGTACCGCATCATCAGCAT
GUIDES_sg1084	TACCGCATCATCAGCATCGG
GUIDES_sg1085	AGTCGCGCCAACACAGTCTA
GUIDES_sg1086	GACTGTGTTGGCGCGACTGT
GUIDES_sg1087	CGCCAACACAGTCTACGGCC
GUIDES_sg1088	AGTTTTGGTGAAGGTCATGT
GUIDES_sg1089	AGCACGGCAGACTATCATGG
GUIDES_sg1090	CGGCCCCACAGAGGACCAGG
GUIDES_sg1091	GACCGCGAGCGGCCCCACAG
GUIDES_sg1092	CACCACGCTGTGCCTCATCG
GUIDES_sg1093	AAGTAATCGAAAGCCAAGCA
GUIDES_sg1094	GGCCTGCCTCGGCCGCGATG
GUIDES_sg1095	GGGGGTAGCCTTCTCTTTGG
GUIDES_sg1096	GAAAGTAGCCCCCAAAGAGA
GUIDES_sg1097	AGAAACCATCTCATCACCAG
GUIDES_sg1098	AGAACTCTTTACTGAACTGG
GUIDES_sg1099	TAGAGGGGTGGTAGACTCGG
GUIDES_sg1100	TAAAGAAGTAAGCGATGATG
GUIDES_sg1101	TAAGAACGACAAGTCTGTGA
GUIDES_sg1102	GGTGGTTGTGTCAAACCGAT
GUIDES_sg1103	CATGGCAGCAAAGAAACACC
GUIDES_sg1104	GACCTTAAGGCAAAAGGCAG
GUIDES_sg1105	TGGCTGGCCACCAAAGCACA
GUIDES_sg1106	ATTCATCCACAGGTTCTGTG
GUIDES_sg1107	ACAAGCGTACCAAACGGGCA
GUIDES_sg1108	TATTTACCTCACAGAACCTG
GUIDES_sg1109	GAGGTTCCAGAATGTTGCCA
GUIDES_sg1110	TCTTTCATCCAATTCAGCAG
GUIDES_sg1111	GTACGGATGGTCTGGCAACA
GUIDES_sg1112	AAGCACACGGAGATTCTGTC
GUIDES_sg1113	ACTGATTCCAAGGAACACAG
GUIDES_sg1114	CTTGGTATTGAAACTGTGGG
GUIDES_sg1115	AATGGCAAGGAACCATCCCG
GUIDES_sg1116	TGTGCAGAAACTCCGGCGCG
GUIDES_sg1117	AATGGAGATACTCATCTGGG
GUIDES_sg1118	AAGATCTGAGACTTCTTGGT
GUIDES_sg1119	GACATACATCAAGCAGTACC
GUIDES_sg1120	GAAGCCCGTCCAGAAAGTGT
GUIDES_sg1121	TAAGATTAAAAAGTTCCTCA
GUIDES_sg1122	GTCGGTCATGGGACTCCGTG
GUIDES_sg1123	CGTCTGGGAAGTCCCGGTGC
GUIDES_sg1124	AGATCACGTCTGGGAAGTCC
GUIDES_sg1125	AACACTTTGAAAGTGACAGC
GUIDES_sg1126	TGGACGTGAGTGACATCATT
GUIDES_sg1127	GACTTCCCAGACGTGATCTC
GUIDES_sg1128	AACTTTTTAATCTTATCAGA
GUIDES_sg1129	TGAAAGCCTTCAGTCCCGTG
GUIDES_sg1130	AATGACAGCAAAGCACTGTG
GUIDES_sg1131	CGTTAGGAAAAACAGCCTGT
GUIDES_sg1132	CGACTGCTACTCCAAGCTCA
GUIDES_sg1133	CTACTCCAAGCTCAAGGAGC
GUIDES_sg1134	TCATTTGACATTAACTCAGA
GUIDES_sg1135	GCGAGTCCAGGGCGATCTGC
GUIDES_sg1136	CTTCTTGTTCTGGGGGATGC
GUIDES_sg1137	CGATGAGCAGAATGGTCATG
GUIDES_sg1138	CCCCAACTATGAGATGCTCA
GUIDES_sg1139	GTGCTGATCTTCCAGGCCTA
GUIDES_sg1140	ACTGTTGACAGGAGAGAAGA
GUIDES_sg1141	CTTGAGCATCTCATAGTTGG
GUIDES_sg1142	TAGGCCTGGAAGATCAGCAC
GUIDES_sg1143	TGACAGGAGAGAAGAAGGTT
GUIDES_sg1144	CATCCCAGTGCTGATCTTCC
GUIDES_sg1145	TGAACCGCAGAGACCAACAG
GUIDES_sg1146	GTGCCCAATTGTGACCATCG
GUIDES_sg1147	CTCCAGACTGAGGTCTACCG
GUIDES_sg1148	CGTAGAGTGTTTGAGCCCCT
GUIDES_sg1149	GCTTCCGGTAGAAGCCTCGA
GUIDES_sg1150	AGAGACCAACAGAGGAATCC
GUIDES_sg1151	AAGGAGAGTAAACCCCAAGC
GUIDES_sg1152	ACCCGCAGAATTGGGCTGGG
GUIDES_sg1153	CCAGGTGTACTTGAGCTGTG
GUIDES_sg1154	TTCCATAGTGACGCCCCCCA
GUIDES_sg1155	GGGGTCACTATGGAGTTCAA
GUIDES_sg1156	CAAAGGACAGAACTCCTGCC
GUIDES_sg1157	CACCCCGGGTCTGAATGGCC
GUIDES_sg1158	ACAACCTGGCCATTCAGACC
GUIDES_sg1159	TTGGGGGGCGTCACTATGGA
GUIDES_sg1160	AAGGACATCTGGAATGTCAC
GUIDES_sg1161	TTTACCACTGCACAGAGGAG
GUIDES_sg1162	ACAGCCGCTCCTCTGTGCAG
GUIDES_sg1163	CAGGTGGCAGAGTGCCAATG
GUIDES_sg1164	TGCTTCTCTGATGATGACTG
GUIDES_sg1165	AGTGATTGGAAGCTCCACAT
GUIDES_sg1166	TGCTCACCCACAGCCCGACG
GUIDES_sg1167	ACACTTGGCCCCAGAAGCCG
GUIDES_sg1168	ATAGGCATCCGCGGCCCCTG
GUIDES_sg1169	GGCAAACGTGATGATCTCCG
GUIDES_sg1170	AGTGGTTGATGACTGTTGAG
GUIDES_sg1171	CTGTCTCCAGCAGCATCCAG
GUIDES_sg1172	GTAGTTGGCATGATAGCCAG
GUIDES_sg1173	GGACATTCAGAACATGATCG
GUIDES_sg1174	TGAACTTATGGAGCAGACCT
GUIDES_sg1175	AGATAGAGGATGACATTGGA
GUIDES_sg1176	CACCCAGCCGGTACCCAAGG
GUIDES_sg1177	ACAACTTGGCAAATGTCTGG
GUIDES_sg1178	CGGCTGCTCGTCGCTCTCAG
GUIDES_sg1179	GACACGGGGGAGATCTGCAG
GUIDES_sg1180	TGATCTTTCTCCTGAGTATG
GUIDES_sg1181	AGACATTTGCCAAGTTGTAG
GUIDES_sg1182	GAAGTCAGGACCGCATACTC
GUIDES_sg1183	AGCCCCAGAGATGACTCAAC
GUIDES_sg1184	TCATCTCTGGGGCTTAGTAA
GUIDES_sg1185	CAGAACCAGAGGGCATAGCG
GUIDES_sg1186	ACTCCCCCACACAGAACCAG
GUIDES_sg1187	ACCTCTCCGGACACCAATGG
GUIDES_sg1188	CCTCTGAGAACCCACTGAAG
GUIDES_sg1189	GTCCCCAAGGACAAGGAAGG
GUIDES_sg1190	GCGTCCGCTTCCTTCCGTGA
GUIDES_sg1191	GTGAAGGTAATCAGATCTGG
GUIDES_sg1192	CCGCTTCAGTGGGTTCTCAG
GUIDES_sg1193	GGCCGGAGAGAGCTGCAGGG
GUIDES_sg1194	TTTGGAGAACTTAGACGGCG
GUIDES_sg1195	TGTATTGGTATCCCAGCTGG
GUIDES_sg1196	CGTTTCCCTCCTCGTCAGTG
GUIDES_sg1197	GGACTCCAAAAATAGCGACT
GUIDES_sg1198	TCGCTGTAGTGCCTTGGAAG
GUIDES_sg1199	TAACTTTTTCTCCACTTCCA
GUIDES_sg1200	CAGCTTTCCAGCCCGTGCCC
GUIDES_sg1201	CGAGTCACCAGGACAACCTG
GUIDES_sg1202	GCCAGCCGTCAGAGACAGAG
GUIDES_sg1203	GTATGAAGCTAAGAGGCAGA
GUIDES_sg1204	TGCCGGCCGAAATCGAGCTG
GUIDES_sg1205	GCGCCCTGTATGAAGCTAAG
GUIDES_sg1206	CCCAGCCATTTACCCGGACT
GUIDES_sg1207	CATGATCCTCACTCTGCTGG
GUIDES_sg1208	GAGTGAGGATCATGGGCCAC
GUIDES_sg1209	ACCTTGGTGGATCATCCTAG
GUIDES_sg1210	TCCCAGCGAGAATAGCCACT
GUIDES_sg1211	AGTATTCGGGAGTACCTTGG
GUIDES_sg1212	TGAACATCAGATGCCCGCTG
GUIDES_sg1213	CCTTCCCAGGTGTATTTTGG
GUIDES_sg1214	CCTCCAAAATACACCTGGGA
GUIDES_sg1215	CTGTACCTCCAAAATACACC
GUIDES_sg1216	TATTTTGGAGGTACAGTTGT
GUIDES_sg1217	AGATAAAGAAAATGTCACCG
GUIDES_sg1218	GATCTCCTGGGATCACTCTG
GUIDES_sg1219	CTGACTCCAGGTGCACACCG
GUIDES_sg1220	ACTCCAGGTGCACACCGTGG
GUIDES_sg1221	TGTTGAAAGATATTTCACCA
GUIDES_sg1222	GTAACTGAACTGCAGATCCT
GUIDES_sg1223	ACAAGCGCGCTCCTGACTCC
GUIDES_sg1224	CACGGTGTGCACCTGGAGTC
GUIDES_sg1225	CAAGTTGGGAGATTAGACAG
GUIDES_sg1226	TGTACGTAAAGTCATTACTG
GUIDES_sg1227	GCTAAAATGATCACCCACAC
GUIDES_sg1228	AAGTATCCATCTCTGACTGC
GUIDES_sg1229	ATGATCACCCACACAGGCAC
GUIDES_sg1230	AATGCCCCAGGTGACATTAG
GUIDES_sg1231	TCTAGCAGGATTGTTGCTAC
GUIDES_sg1232	TCAACTTTGTGAGATACAAC
GUIDES_sg1233	TAGGCCTCTGGGCTTTACGG
GUIDES_sg1234	AGTACTTGTGAAGCCAGCAA
GUIDES_sg1235	GGGCTTTACGGAGGAAGTAG
GUIDES_sg1236	AGCAACGGACAGATCTGCAA
GUIDES_sg1237	TTCAACTGTGATAGATCCAA
GUIDES_sg1238	ACGGACAGATCTGCAATGGC
GUIDES_sg1239	AATGTTCCTACTGCTGACTT
GUIDES_sg1240	AGATCCAATGGCTTAATTTG
GUIDES_sg1241	AGGCCCAATGGGGATATCGT
GUIDES_sg1242	CTCAGGGCAGTGAACACCAG
GUIDES_sg1243	CTCTGGCCCGAAGCCCTCAG
GUIDES_sg1244	TGAGCTGGGAGCGGCCACGG
GUIDES_sg1245	ATATCCCCATTGGGCCTCCG
GUIDES_sg1246	GCCAGCCACCGCATTCCGGG
GUIDES_sg1247	GAACGTGCCCTACAAGTTCA
GUIDES_sg1248	TCCATCCACCCGGAATGCGG
GUIDES_sg1249	AGACACAAAGGGCTGCTCTG
GUIDES_sg1250	TTTACAGCCATCTGTAACAA
GUIDES_sg1251	CAGCCCTTTGTGTCTCACGC
GUIDES_sg1252	ATGATCATGGGAATGTTTGG
GUIDES_sg1253	CACACTGCGAGAGAAGAAGC
GUIDES_sg1254	GCACATTATCATAAAGCCTG
GUIDES_sg1255	GAAATGCTCTCACATGAAAG
GUIDES_sg1256	GAGGGTACCGTTGTTACAGA
GUIDES_sg1257	CTGAGGTTTGCGTAGACCGG
GUIDES_sg1258	GGAGGTCCGAGTTCTTGGCG
GUIDES_sg1259	GTAGCCATAAGGTCCGCTCT
GUIDES_sg1260	TCGACATGGAGTCCCAGGAG
GUIDES_sg1261	GGAAGCTGGAGAGAATCGCC
GUIDES_sg1262	TCGTTCCTCCCGTCCGAGAG
GUIDES_sg1263	AAGGTCCGCTCTCGGACGGG
GUIDES_sg1264	GCTGCCCAGCGTCACGTCGG
GUIDES_sg1265	ACTCCTGAAACCGAGCCTGG
GUIDES_sg1266	GGGTAAAAGTACTGTCCCGG
GUIDES_sg1267	CGGCGCCTCCACCTTCAAGG
GUIDES_sg1268	GGACAGTACTTTTACCCCCG
GUIDES_sg1269	GTTTGTAGTCGTGTAGAGAG
GUIDES_sg1270	CTGAGGTTGGTGTAAACGGG
GUIDES_sg1271	TAGCTGTGTATGAGTCGTCG
GUIDES_sg1272	CAGTACTTTTACCCCCGCGG
GUIDES_sg1273	AACACCCTTCTACGGCGATG
GUIDES_sg1274	AACCTGAGCAGCTACGCGGG
GUIDES_sg1275	CTCACAGTTCCTCTACCCCA
GUIDES_sg1276	GAACTGTGAGCTCGTCGGCG
GUIDES_sg1277	TTACACAAGCAGAACCAGCT
GUIDES_sg1278	TAGAGGAACTGTGAGCTCGT
GUIDES_sg1279	GACCCTCAAGAGTCAGAACA
GUIDES_sg1280	GCTCAAGGACGAGCCACAGA
GUIDES_sg1281	AGTTACGCATGATCTGCACG
GUIDES_sg1282	GGTGACACAGAACAGCGGTG
GUIDES_sg1283	TGGTGACAAGGACGACATCA
GUIDES_sg1284	CACCTTGAGCACACGACTGG
GUIDES_sg1285	GTTGCTGCACTCCCGCAACG
GUIDES_sg1286	TCTGGTGAATCAGCTGAGTG
GUIDES_sg1287	CAATAAGCCTGCCATTGTGG
GUIDES_sg1288	AGGCTTATTGCTGGGACACA
GUIDES_sg1289	GTGACTGCTGAGGACCAAGG
GUIDES_sg1290	GGGAAGTTCTTCAGACCCAG
GUIDES_sg1291	CAGTGGTCCTGTGACTGCTG
GUIDES_sg1292	GGAGACCCCATGGGCCTGGG
GUIDES_sg1293	CAGCCTTCCAGGCAGAGCAT
GUIDES_sg1294	TGGGCAACAGCTCAGAGGGC
GUIDES_sg1295	TTACTTGCTTCTAGGACTCT
GUIDES_sg1296	GGGTGGAGACCCCATGGGCC
GUIDES_sg1297	GCACCCCAAGGAAACAACCT
GUIDES_sg1298	ACTACTAGAGGACTTCACAC
GUIDES_sg1299	AGAGATTCCCATCAAATCCG
GUIDES_sg1300	ACGAGACTCAACACATATGG
GUIDES_sg1301	GATTCCCATCAAATCCGAGG
GUIDES_sg1302	GCAGTCTGCTTTTAACCGGG
GUIDES_sg1303	ATTGGGTTCAAGACTACTAG
GUIDES_sg1304	ATGACACACTGCTCACCACC
GUIDES_sg1305	ATTCGACATCAGTTTCATCG
GUIDES_sg1306	TGTCGAATTAGTGGCAGAGG
GUIDES_sg1307	GCGTGCGCCCAACTCCCAAG
GUIDES_sg1308	CCTGAAGAGGCAGGAAGCAG
GUIDES_sg1309	AGAGAATCAGATTCCTGAAG
GUIDES_sg1310	CGAGCCCCCAGAAAGGTGCT
GUIDES_sg1311	TGATGTCGAATTAGTGGCAG
GUIDES_sg1312	ACTAAAGCAGACAGTGTTCC
GUIDES_sg1313	AGTGACAGTTAAGATTCCCA
GUIDES_sg1314	AAAATGGCAGTGAAACACCC
GUIDES_sg1315	AATCTTAACTGTCACTGGTG
GUIDES_sg1316	TTGACACTTCACAAGAGTCA
GUIDES_sg1317	TTTCTTAGATGATGGACGTA
GUIDES_sg1318	ATTTCAAAACTTGTCGATAG
GUIDES_sg1319	ATCCATAATTGGTGTAAACC
GUIDES_sg1320	GGTTCAGTTTGAAGTTTGTC
GUIDES_sg1321	CGCACCTAAAGTCGCACCTG
GUIDES_sg1322	AGTCCGGGAAGGGACAGCGG
GUIDES_sg1323	GCGCTTGGAGCACAGAGGGC
GUIDES_sg1324	CCCTGCCAGTCACAAGCAAA
GUIDES_sg1325	AAGCACGCCCGCCGCCACCC
GUIDES_sg1326	GAGCCACCGCTGTCCCTTCC
GUIDES_sg1327	GCGTCCGCAGGTGCGACTTT
GUIDES_sg1328	CCCTTTTGCTTGTGACTGGC
GUIDES_sg1329	CGGCAGCGCCGAGAAGTAGC
GUIDES_sg1330	GCATTTAAAAGGCTTGGCCC
GUIDES_sg1331	GGTGTGCTTTCGGAAGTGCC
GUIDES_sg1332	CTCCAGATCGTGCACGAGAC
GUIDES_sg1333	CAAGAAGTGATGAGTTAACC
GUIDES_sg1334	AGCCGGTCTCGTGCACGATC
GUIDES_sg1335	CTTCTCGGCGCTGCCGTCTC
GUIDES_sg1336	TCACAGTGGGAGCATTTAAA
GUIDES_sg1337	GGCACCCGTTAAACTGACAG
GUIDES_sg1338	CCCACTTAAAGGCCCACCAG
GUIDES_sg1339	CTACAACTTGTCCACGACAC
GUIDES_sg1340	CACGAAGCGATGAGCTCACG
GUIDES_sg1341	GCCTTATAAGTGCTCATGGG
GUIDES_sg1342	TCCTCTGGTGGGCCTTTAAG
GUIDES_sg1343	GTTCACCGCTGTCAGTTTAA
GUIDES_sg1344	CCCTCCCATGAGCACTTATA
GUIDES_sg1345	AGGCAAAGTAGTATACACCA
GUIDES_sg1346	AGGGTCTGGGGAGAAGACTG
GUIDES_sg1347	AGTCTGCCAAATAAGATGGG
GUIDES_sg1348	GGAAATTCCAAGTGACAGTG
GUIDES_sg1349	CTGTCACTTGGAATTTCCAG
GUIDES_sg1350	TGCATCCTGCAAAGTCACAT
GUIDES_sg1351	AGCTTTCAGGTGAGAGCTTT
GUIDES_sg1352	GGATTCTGCGGTGAGCTTTC
GUIDES_sg1353	ACATTCAGAAGGAAGCTACG
GUIDES_sg1354	GCCGTGACCAACTATACCAG
GUIDES_sg1355	ATTGTGTACCTTGTTCACTG
GUIDES_sg1356	AAATGAACGAATTGGCATGG
GUIDES_sg1357	AGACACAAAAGGAAGCTGTG
GUIDES_sg1358	TGCTCAACAGCATCTATCGG
GUIDES_sg1359	GTGACCAACTATACCAGTGG
GUIDES_sg1360	CCTTAGAGAGAACACTGACA
GUIDES_sg1361	CACCTACAGGACCCTCCTGG
GUIDES_sg1362	TGCTGTCCAGGTCGAGACTG
GUIDES_sg1363	TCCCTCCAGGAGGGTCCTGT
GUIDES_sg1364	TGCCACCTACAGGACCCTCC
GUIDES_sg1365	CAACAACCGCAGTCTCGACC
GUIDES_sg1366	ACGCTGCTCTGCATCACTGA
GUIDES_sg1367	CGATTTCAGATCTAAGTCTC
GUIDES_sg1368	AACTAATGTCATCCTCTCTA
GUIDES_sg1369	TTGCAACTGTTCTTCCAGAG
GUIDES_sg1370	CACCAGTGGACACATTTCGA
GUIDES_sg1371	AGTTGAGTCAGATCAACACC
GUIDES_sg1372	GCCTCCTTGGCAGAAACAGA
GUIDES_sg1373	ACCTTCTGTTTCTGCCAAGG
GUIDES_sg1374	GACCTTCGAAATGTGTCCAC
GUIDES_sg1375	TTTGAATTTCATTCTCCAGT
GUIDES_sg1376	GTCGATCTGAAGCAGGATGT
GUIDES_sg1377	AACAGCGAGCTGGTGCAGAG
GUIDES_sg1378	GTTGAACCTGCGCATGAGTG
GUIDES_sg1379	GAATGCCCTGAGAGGCCAGG
GUIDES_sg1380	CATTGACATCTCCACCCACC
GUIDES_sg1381	CTTGGTGAAGAACCATTCCT
GUIDES_sg1382	GAGCGGCAAGAGCGAGATCT
GUIDES_sg1383	AGGTCGCTACTGCATGCAGC
GUIDES_sg1384	GATGAATGCCCTGAGAGGCC
GUIDES_sg1385	ACACGGGTCAGGTCCACACC
GUIDES_sg1386	AATGATCCAGACCAGCAAGA
GUIDES_sg1387	CCGGGAGTTGTCGATGGTGG
GUIDES_sg1388	TGACCTGGAGATGCAGATCG
GUIDES_sg1389	GACCCGGGAGTTGTCGATGG
GUIDES_sg1390	CATCTCCACATTGACCTGGC
GUIDES_sg1391	AGAACCAGGCCTCGACATCC
GUIDES_sg1392	AGACCTGAGACGCACGATGC
GUIDES_sg1393	ATGAGCATGAACTGGCCCTG
GUIDES_sg1394	GCTCTGAGAGGTCAGACCGG
GUIDES_sg1395	GACCGGCGGAGATGTGAACG
GUIDES_sg1396	GGGCTGCGCATTCTCAATGG
GUIDES_sg1397	ACTGGCCCTGCGGCAGACTG
GUIDES_sg1398	CTTGCTCTGAGAGGTCAGAC
GUIDES_sg1399	AATGGGCTGCGCATTCTCAA
GUIDES_sg1400	ACCGCAGAGACGCTGAGACC
GUIDES_sg1401	GTCCATGGAGAGGACCACTG
GUIDES_sg1402	GCATGTCTCTGACACCTCAG
GUIDES_sg1403	CAATCTGCAGAACGCCATTG
GUIDES_sg1404	TGCGGAGGTCATCGCCATGC
GUIDES_sg1405	AGATCTCATGCTTGGTGTTG
GUIDES_sg1406	CATCTCAGAGATCTCATGCT
GUIDES_sg1407	TTTCTTGACATTGTCAATCT
GUIDES_sg1408	CGCAATGGCGTTCTGCAGAT
GUIDES_sg1409	CCACATCTCAGACACATCTG
GUIDES_sg1410	GATGCCAAGAACAAGCTGGA
GUIDES_sg1411	GTCTGTGAGAGTGTCTGCCT
GUIDES_sg1412	TGCTCAGAGAAGCCGGGCTG
GUIDES_sg1413	AGCAATGGCGGCCTGCAGGT
GUIDES_sg1414	AGGAGATTGCTCAGAGAAGC
GUIDES_sg1415	CAAGAACAAGCTGGAAGGGC
GUIDES_sg1416	CAGCCCTTCCAGCTTGTTCT
GUIDES_sg1417	TGTTGTCCAGCTGCCTCCTG
GUIDES_sg1418	GAGGCAGCTGGACAACATCG
GUIDES_sg1419	CATCAGCAATGGCGGCCTGT
GUIDES_sg1420	GCAGGGCTGAGGCTGAGTCC
GUIDES_sg1421	CAGATCACAGCAGGCAGACA
GUIDES_sg1422	AGCAATGGCGGCCTGTAGGT
GUIDES_sg1423	GGAACGGGGTCGTCTGGACT
GUIDES_sg1424	CGTGGGGGAACGGGGTCGTC
GUIDES_sg1425	AATACGAGGAGATTGCTCAG
GUIDES_sg1426	TGAGGTCAAGGCCCAATACG
GUIDES_sg1427	GCGTGGGGAGATGGCACTCA
GUIDES_sg1428	CATCAGCAATGGCAGCCTGC
GUIDES_sg1429	TGTCAAGCTGGCCCTGGATG
GUIDES_sg1430	AGCAATGGCAGCCTGCAGGC
GUIDES_sg1431	TGCTCAGAGGAGCCGGGCTG
GUIDES_sg1432	TCTGAGCAATCTCCTCGTAT
GUIDES_sg1433	TCGTGACGCATAATTCTCAA
GUIDES_sg1434	AAGGCATCCCAGTTGAGGAA
GUIDES_sg1435	AGGCTGATGAGTTCCTGAAC
GUIDES_sg1436	AATTTGTCGATGTTCAGGAA
GUIDES_sg1437	GTTCAGGAACGGGGTGTTAA
GUIDES_sg1438	CAAAGAGGGCGTGCCAGTTC
GUIDES_sg1439	GGAAACTTCCTTTCCTCAAC
GUIDES_sg1440	ATCGCAATTTGTCGATGTTC
GUIDES_sg1441	TGACATCAAGGCTCAACCTG
GUIDES_sg1442	CCGCCAGTTCCTTCTCAAAG
GUIDES_sg1443	GCCACGAATAACTCAGTGCA
GUIDES_sg1444	TCTCAGGGGTTGTGACATCA
GUIDES_sg1445	CCTGTGGATCAGCAGGACCC
GUIDES_sg1446	GAAACCCAAGAAAGAAAACT
GUIDES_sg1447	CAAGCGCCACCTCTTTGAGA
GUIDES_sg1448	ACAGAAATCTGACTCCTCGC
GUIDES_sg1449	AGTCTCTGTGTGATGGACAG
GUIDES_sg1450	GCACTTATGTGTTTACCTGG
GUIDES_sg1451	ACTCAAGAGCCACTACACCT
GUIDES_sg1452	ACTGGGATCCTAATACACAT
GUIDES_sg1453	TCCCAGTGAGACTTCTTGGG
GUIDES_sg1454	ACAGACAGTAGCTACACAGC
GUIDES_sg1455	CAAGAGCCACTACACCTTGG
GUIDES_sg1456	GGCAGGTGGGACCTCAACGT
GUIDES_sg1457	TGACTTCTGGACACGGATGG
GUIDES_sg1458	AGGAAGATGTCAGACGCACA
GUIDES_sg1459	CACACGGCTCCTAATCCAGC
GUIDES_sg1460	AGCTGGGTGACTTCTGGACA
GUIDES_sg1461	GGAGCTGTTTGGGGAGACCA
GUIDES_sg1462	AGTATGCTGAGTTGAAGGAC
GUIDES_sg1463	GGGTGACTTCTGGACACGGA
GUIDES_sg1464	GAACCTGCGGCAGGGGACAG
GUIDES_sg1465	GTAACATGGAGCAACTGACA
GUIDES_sg1466	GACAAGGGAGGCCACTCAAG
GUIDES_sg1467	AAGGCCCTGCATGAAGGAGT
GUIDES_sg1468	GCTCTCAACTTCATAAAAAG
GUIDES_sg1469	GCACAGCAGCTCTTACAGAA
GUIDES_sg1470	CTGCATGAAGGAGTCGGAAG
GUIDES_sg1471	AAAGAGGATCAAACAAAAAG
GUIDES_sg1472	GAGACACTGAATCCAGGAGG
GUIDES_sg1473	GTGTGCAACAGCAAGGACGG
GUIDES_sg1474	CACCATCGTGTGCAACAGCA
GUIDES_sg1475	AACCCTCGCTTCAACGCCCA
GUIDES_sg1476	ATCGTGTGCAACAGCAAGGA
GUIDES_sg1477	GGAGAGTGCCTTCGAGTGCG
GUIDES_sg1478	GTGCCTTCGAGTGCGAGGCG
GUIDES_sg1479	AGCAACCTGAATCTCAAACC
GUIDES_sg1480	CCTTCGAGTGCGAGGCGAGG
GUIDES_sg1481	CCGGGGGTTGAAATGCAGCG
GUIDES_sg1482	CGGGCAGTGAGGACTTGTGG
GUIDES_sg1483	CCACAAGTCCTCACTGCCCG
GUIDES_sg1484	GCGGATGCCCTCGGGCAGTG
GUIDES_sg1485	TTCTCAGCACCGTGCCAGGG
GUIDES_sg1486	GCTGCATTTCAACCCCCGGC
GUIDES_sg1487	GTTGAAATGCAGCGCGGCAT
GUIDES_sg1488	CCGCGCTGCATTTCAACCCC
GUIDES_sg1489	CCGGGGGTTGAAATGCAGGG
GUIDES_sg1490	CGGGCAGTGAGGACTTGTGG
GUIDES_sg1491	CCACAAGTCCTCACTGCCCG
GUIDES_sg1492	GCGGATGCCCTCGGGCAGTG
GUIDES_sg1493	CCTGCATTTCAACCCCCGGC
GUIDES_sg1494	CCGCCCTGCATTTCAACCCC
GUIDES_sg1495	GTTGAAATGCAGGGCGGCAT
GUIDES_sg1496	CCAGCCGGGGGTTGAAATGC
GUIDES_sg1497	TTTTCCAGGGCACTACTGTG
GUIDES_sg1498	CCCCACGAGCCCTAACCCGG
GUIDES_sg1499	CCTCAGCCAGGTTCACCACG
GUIDES_sg1500	GTCCCAGAAGCTACGCACCA
GUIDES_sg1501	GAGTCTAGACCGCTCACTGG
GUIDES_sg1502	AGTGAGCAATACGGCCAGGT
GUIDES_sg1503	GCTACTCGGACATAGGGCGT
GUIDES_sg1504	GCGTAGCTTCTGGGACACAA
GUIDES_sg1505	CAGCAACTGCAAGCATTCTG
GUIDES_sg1506	TAGCCACAGCCAGGGCTGCA
GUIDES_sg1507	GGTCTTGCAGAAGCGAGAGC
GUIDES_sg1508	ATTGCTGCTCCTTGCAGCCC
GUIDES_sg1509	ATGCTTGCAGTTGCTGGAGC
GUIDES_sg1510	CTGGCCCTGTAGCCACAGCC
GUIDES_sg1511	CACAGAATGCTTGCAGTTGC
GUIDES_sg1512	GCAGCCCTGGCTGTGGCTAC
GUIDES_sg1513	TTGTAGCAGCTCACGACCGG
GUIDES_sg1514	GGGCGTGGACGTCTGCACCG
GUIDES_sg1515	CGTGGAGTGCTACAGCTGTG
GUIDES_sg1516	GAAGACAGTGAAGTGCGCGC
GUIDES_sg1517	GTGCCAGGGTACATCGCCGC
GUIDES_sg1518	GCGTTGTAGCAGCTCACGAC
GUIDES_sg1519	CGTCTGCACCGAGGCCGTGG
GUIDES_sg1520	TCGGTGCAGACGTCCACGCC
GUIDES_sg1521	GGTGTAGAGGCTGTTGTCTG
GUIDES_sg1522	GGTAGCTTGAAATGAAGGTG
GUIDES_sg1523	ATGCACTGGAACGAAAACGT
GUIDES_sg1524	TCCGTGCACTGGAGAAGGCG
GUIDES_sg1525	AAGCAGGAAGAAGCTCCGGA
GUIDES_sg1526	GACTCAGTCCCATCACTCCA
GUIDES_sg1527	GAGTACACAATTTCCAAAAG
GUIDES_sg1528	ACCATCTCTGCCTTCGATGG
GUIDES_sg1529	GGCGCACACAGTACGACACG
GUIDES_sg1530	TGGTGAGGTTTGTCCAATGG
GUIDES_sg1531	GGTTCAGGTGGTAGACGTCG
GUIDES_sg1532	AGCGCACGTGGTAGCTCATG
GUIDES_sg1533	CTTGTCTGACGTGACTGTTG
GUIDES_sg1534	CGCCGTCATGTGAGCGCACG
GUIDES_sg1535	ACGTGACTGTTGAGGTGATC
GUIDES_sg1536	GCGACAGCTTGTGTCGGTTC
GUIDES_sg1537	CTATGACTTCAGTGACACAG
GUIDES_sg1538	TGACTTCAGTGACACAGAGG
GUIDES_sg1539	GAAACGTAAGAAGCGAAGTG
GUIDES_sg1540	GGCCCGCATGAGCAAGACTG
GUIDES_sg1541	GACCAAGGAATCCCAGAAAG
GUIDES_sg1542	TCCAGTTACAGCCCGAACAC
GUIDES_sg1543	ACTGGCCACAGCCCATGCGA
GUIDES_sg1544	GGTCCACAGTCTTGCTCATG
GUIDES_sg1545	GGACAAGGCAGCATCCAACG
GUIDES_sg1546	CCGCTGGGATGAGACGAAGG
GUIDES_sg1547	CCCCCTTCGTCTCATCCCAG
GUIDES_sg1548	GCTCTTCCAAGTGTCCACGT
GUIDES_sg1549	ACTGACACAGACACAGGCTG
GUIDES_sg1550	CTGGGATGAGACGAAGGGGG
GUIDES_sg1551	GGCTTCCGCGATGCGCACAA
GUIDES_sg1552	GTGCAGAGTGATGACATGCT
GUIDES_sg1553	ATACGTGGAGATGAGGCGAG
GUIDES_sg1554	CTACATCACAGCAGCATACG
GUIDES_sg1555	GTCCAGAGGTTCAAACTGGG
GUIDES_sg1556	CAGCAGCATACGTGGAGATG
GUIDES_sg1557	CCGGCTGTGCTGGTGCACAT
GUIDES_sg1558	GCACCATGGGCTGCTTCTCG
GUIDES_sg1559	ACGTCTGAGAATGGTGGATG
GUIDES_sg1560	AAGATGTGAATGAAGCCATC
GUIDES_sg1561	GTGTCAAATATGCAATGGTG
GUIDES_sg1562	AAATAGTCTGAAGTGCAGGA
GUIDES_sg1563	TCAGACTATTTGTCGGAGCA
GUIDES_sg1564	TTTCAGCAACCTGTAAGCCA
GUIDES_sg1565	GACTGTGTAGCATTTGGCAA
GUIDES_sg1566	TGCTACACAGTCTTCTGGAT
GUIDES_sg1567	CCAGAAGACTGTGTAGCATT
GUIDES_sg1568	TGAAAGAATAATTGTTGCAT
GUIDES_sg1569	CACACAGATAAAGTACCAGG
GUIDES_sg1570	AATCTGTGCAGAGAGTAACG
GUIDES_sg1571	CAGACGCCAAAATAAGACTG
GUIDES_sg1572	CAGATCACAACCAGACCCAG
GUIDES_sg1573	GGCAGAACAGCAAATAACTG
GUIDES_sg1574	AAGTGCTGATGGTTTACAGG
GUIDES_sg1575	CACACCGACAAAGAGCCGGT
GUIDES_sg1576	CTTACGCCCAAACCAGCAGG
GUIDES_sg1577	TGTGCTACACGGATACCCCA
GUIDES_sg1578	TATCGATGCTGCTCTTTCTG
GUIDES_sg1579	GCTCTTTCTGAGGAAAACAC
GUIDES_sg1580	CACAGTTCTAGGGAAGCCAA
GUIDES_sg1581	GCGCACAAATCCCTTCTACC
GUIDES_sg1582	AAACCGGACTTCATCTCTGT
GUIDES_sg1583	TATAAACGATCTATGGATCC
GUIDES_sg1584	TAAGCAGCTTCAAGCCCATT
GUIDES_sg1585	GTACAAGCAGGTTATCCAAG
GUIDES_sg1586	ATCCAAATATGATGGAAGAG
GUIDES_sg1587	ATTTTTGGCGAAGATCCCAC
GUIDES_sg1588	AATAGCCAGTCCATGGAGCA
GUIDES_sg1589	TCTAGGGAAGCCTTGCTCCA
GUIDES_sg1590	TGATGAAAATAGCCAGTCCA
GUIDES_sg1591	CTTTCCAGGAGTTGAGCCTA
GUIDES_sg1592	TTATGGTTGGAGGAAAACCC
GUIDES_sg1593	CTTGGGATGGGAATCCTGAG
GUIDES_sg1594	AATTTTCGTCCTCTAGACGG
GUIDES_sg1595	TGGGTTGGAAGGGATCTATG
GUIDES_sg1596	AACAGCCTCCAGCACCCGGG
GUIDES_sg1597	AAACTGCAGTTCGACGACAA
GUIDES_sg1598	ACTGTTAGAGCATCACCCAC
GUIDES_sg1599	CTGTTAATGGGACAGATGCT
GUIDES_sg1600	GATTCCCATCCCAAGACACC
GUIDES_sg1601	GCACACTTGGCACAGCCCAC
GUIDES_sg1602	GTTGGCTCCTGTGCCTGTGC
GUIDES_sg1603	CTGCTGCTCCTGCTGCCCTG
GUIDES_sg1604	GCCCAGGGCTGCATCTGCAA
GUIDES_sg1605	GCATTTGCAGGAGCCGGCAC
GUIDES_sg1606	GCAGGAGCCGGCACAGGCAC
GUIDES_sg1607	CTCTTTGCATTTGCAGGAGC
GUIDES_sg1608	TCCCTTTGCAGATGCAGCCC
GUIDES_sg1609	TGGCATCGAACTCATCATCG
GUIDES_sg1610	CCCAGATCAGAAGTACTCCA
GUIDES_sg1611	GGATAGAGACTTGGGCAGTG
GUIDES_sg1612	CAGGGGCAGGTGTCGTGAAG
GUIDES_sg1613	CGTGTGGGGAGTGTTGTCCA
GUIDES_sg1614	AACCCCGTTCAAGAACGCCC
GUIDES_sg1615	GGAGCCCCATCAAGAAAGTC
GUIDES_sg1616	CTTTGATACCTGACAGGGTG
GUIDES_sg1617	CTTCGGGGAGACAACGACGG
GUIDES_sg1618	GCCGTATTTCTACTGCGACG
GUIDES_sg1619	AGGGTAGGGGAAGACCACCG
GUIDES_sg1620	GAAGGGTGTGACCGCAACGT
GUIDES_sg1621	AGCAGGATAGTCCTTCCGAG
GUIDES_sg1622	TGCGTAGTTGTGCTGATGTG
GUIDES_sg1623	GACGGACAGGATGTATGCTG
GUIDES_sg1624	GCTGGATTTTTTTCGGGTAG
GUIDES_sg1625	CCTTGATGCCATGATGAATG
GUIDES_sg1626	CCTCATTCATCATGGCATCA
GUIDES_sg1627	CAGAGATGGCTTCATCGACA
GUIDES_sg1628	GTCAAACATGGCAAACACAT
GUIDES_sg1629	AATCTGTGACTGGTCAAACA
GUIDES_sg1630	ACGCTGAGGGCGCTTCTTGG
GUIDES_sg1631	ACCAAACATGGTCAGGAACA
GUIDES_sg1632	GGCATCAAGGTATGCATCAG
GUIDES_sg1633	TGAAGTTTCGGAAAACATGG
GUIDES_sg1634	CAAGAGCCGGAGGTGAACGG
GUIDES_sg1635	AGTGGGGATGCTGTCCCCAG
GUIDES_sg1636	ACTAAACGAGCAGGTGAAGG
GUIDES_sg1637	GCCAGTAGAAAGCCAACAGA
GUIDES_sg1638	AGTTTCGGAAAACATGGAGG
GUIDES_sg1639	GCAAAGGAGTCTCAGCGTAG
GUIDES_sg1640	TGAATACAAGAAAGAAATTG
GUIDES_sg1641	AACAGAGAACTCTCACAAGG
GUIDES_sg1642	ACAATGGATAGGCAGTCGCA
GUIDES_sg1643	TCTAGGGTCTCAAATCCTGA
GUIDES_sg1644	TTCAGAAAGGTCAGTACATG
GUIDES_sg1645	CTTTGGTGACACAAACACAA
GUIDES_sg1646	AATTTGGCTATATCTTGGGA
GUIDES_sg1647	GTGACACAAACACAATGGAT
GUIDES_sg1648	AAATTATCTCACACATCATC
GUIDES_sg1649	TGGGGACAGCTCGCCTGCAG
GUIDES_sg1650	ACTGTGTGGGTTCCCGGCAT
GUIDES_sg1651	GCATTGGTCGCTCAATCTCC
GUIDES_sg1652	GGAGATTGAGCGACCAATGC
GUIDES_sg1653	AGGGTGACTGTGTGGGTTCC
GUIDES_sg1654	GGTGGAGTGCAACTCAAAAT
GUIDES_sg1655	TTGAGGAGAGTGGTCTTTGT
GUIDES_sg1656	TGCCCTGCTCTGTTGGTGGT
GUIDES_sg1657	GTAGAAGCGGGCCCCAAGAC
GUIDES_sg1658	TTTTGATCTGCCGGTAGAAG
GUIDES_sg1659	CCGGATGTCTTTTGATCTGC
GUIDES_sg1660	AGGCAGATTAAGCCGATCAT
GUIDES_sg1661	GCGCAGCGCTGCCCATGCCC
GUIDES_sg1662	GTCTTGGGGCCCGCTTCTAC
GUIDES_sg1663	GATGATCGGCTTAATCTGCC
GUIDES_sg1664	CGGCTTAATCTGCCTGGGCA
GUIDES_sg1665	ACTAAGTGAAGAGCTTACAG
GUIDES_sg1666	AAGTGAAGAGCTTACAGAGG
GUIDES_sg1667	TTCCAATAGCAAACGTGGCT
GUIDES_sg1668	GAGAAACGGAAAACAATCAA
GUIDES_sg1669	ATCCTAGCCACGTTTGCTAT
GUIDES_sg1670	GAAAAATGCCATACCTCAAA
GUIDES_sg1671	TTGTTTTCCGTTTCTCTTGA
GUIDES_sg1672	ACATTCTTGAACACATTCTT
GUIDES_sg1673	AAGAATGAAGAGATTCAGAG
GUIDES_sg1674	CCCTTTGCAAGTCAAAGTCG
GUIDES_sg1675	ATTCTTCTCTCATGCAGGTG
GUIDES_sg1676	TCTTCATTCTTCTCTCATGC
GUIDES_sg1677	TCCTCGACTTTGACTTGCAA
GUIDES_sg1678	CGGAATGGAAGAAGGTCAGC
GUIDES_sg1679	TTATTCGAAGACACAGAAGT
GUIDES_sg1680	TTTGACTTGCAAAGGGACTT
GUIDES_sg1681	GGTTGCTGCTGACATCCGCG
GUIDES_sg1682	CTCAACGGCACTGATCCTGG
GUIDES_sg1683	GGGCATCCAAGTCTGTAGAG
GUIDES_sg1684	AGCCCCCTGGCAGATCAGGT
GUIDES_sg1685	CCCGTGCTGATGCAGCCAAG
GUIDES_sg1686	CCGCATGGCAGATGGCTCAA
GUIDES_sg1687	ACCAATGCCCAGGACCACTC
GUIDES_sg1688	GCCGCTTGGCTGCATCAGCA
GUIDES_sg1689	CTGAAGCCTGTGTAACTCAG
GUIDES_sg1690	TAGGAAAAGCCATTGTCAAG
GUIDES_sg1691	AAAGCCATTGTCAAGAGGGA
GUIDES_sg1692	ACATCCAGGAGTACTGCAGT
GUIDES_sg1693	AAATGCCATAAGAAACATCC
GUIDES_sg1694	ATGACCTACATCAAAGAGCT
GUIDES_sg1695	TTTTCCTAGCTCTTTGATGT
GUIDES_sg1696	GTAGGGTCATTTGGTCATCC
GUIDES_sg1697	TCACGGAGGGTGTCACCGAG
GUIDES_sg1698	GTGAACTCAGCAATTTGGGG
GUIDES_sg1699	ACTGCAGCTGATTGACATCG
GUIDES_sg1700	GACACCCTCCGTGATGCTGA
GUIDES_sg1701	GACGTGCTTTCCCTTTCTTG
GUIDES_sg1702	GAGGGGCGTCATCAGGGGAA
GUIDES_sg1703	GGGGAACAATTTCGCAGAGA
GUIDES_sg1704	TGACATCGAGGGGCGTCATC
GUIDES_sg1705	CCCATTCAAGTTGACAACTG
GUIDES_sg1706	GCACATGTGACCGTGTCTGG
GUIDES_sg1707	ACACAAATTAAAGACCATCA
GUIDES_sg1708	CTTGCTTTAAGATCAAACAC
GUIDES_sg1709	TGGGGGCACCCCAAAAGGCG
GUIDES_sg1710	GATTCAAAGGTACCTTCAGA
GUIDES_sg1711	TTTTGGGGTGCCCCCAGACA
GUIDES_sg1712	AGAGATTTCTTTCCTTCTGA
GUIDES_sg1713	TCTTTGAGATCTCTGCTCTG
GUIDES_sg1714	ATGGCTTCAGCGTCTGCTCG
GUIDES_sg1715	TGTAAGCATGCTTGTCACCC
GUIDES_sg1716	AAAGATTATGCGAGAATGTC
GUIDES_sg1717	AGCATGCTTACAAGAGAAAA
GUIDES_sg1718	GCTTGCTTGGTGGTGGAAAA
GUIDES_sg1719	GAAAATGGGCATCTTTATCT
GUIDES_sg1720	TTGGCAGCTAATTCTAGATT
GUIDES_sg1721	GAAGGGGCTTTACATGTGCG
GUIDES_sg1722	CTGGAAGCCATTGAACGTAG
GUIDES_sg1723	CTACGTTCAATGGCTTCCAG
GUIDES_sg1724	GACTGCTTTGGAATCATCAG
GUIDES_sg1725	AGCGCTCAACAATCCGATCG
GUIDES_sg1726	ATTCTCACTCCAGAGTCTGA
GUIDES_sg1727	CGGCGTAATCAACCCAGCGT
GUIDES_sg1728	CACCCACATGCATTTCAGGC
GUIDES_sg1729	GTGGTCTAGGAGCAGCTGGG
GUIDES_sg1730	GGTCTCATAGTACTAAATGG
GUIDES_sg1731	GCCAACATGGAAGCAGTCAA
GUIDES_sg1732	ACTCTTGCTGGTAAAATCAC
GUIDES_sg1733	AGGAGGGGCAGATGCCAACA
GUIDES_sg1734	ATAGTACTAAATGGTGGTCT
GUIDES_sg1735	ACCTTTGACTGCTTCCATGT
GUIDES_sg1736	GGATAGCACCGGGCATATTT
GUIDES_sg1737	ACTAAGGGCCGAAGATAACG
GUIDES_sg1738	ATACGTGCAAATTCACCAGA
GUIDES_sg1739	AAGTAATGTCGATAAAGAGG
GUIDES_sg1740	TTCAACTAACTTTTGCACTG
GUIDES_sg1741	CACCGTTGAAGAGAGTGGAG
GUIDES_sg1742	AGTGTCACCGTTGAAGAGAG
GUIDES_sg1743	TGCTTCAAATACTAGCGCCA
GUIDES_sg1744	GGAGTGAAATTTTCTGCAAG
GUIDES_sg1745	GGTCACTCCTGGAAGCAAGG
GUIDES_sg1746	TTGCCTATGTGTGACAAATG
GUIDES_sg1747	GTACTGGTTTGTGATGACCC
GUIDES_sg1748	AGTCTGGTCTCCTCTGGTGA
GUIDES_sg1749	TACTAGCAATATGACACACT
GUIDES_sg1750	GAAGCTCAGAACAGAATCAA
GUIDES_sg1751	GATGTAATCACAGCCATTGA
GUIDES_sg1752	ATGTGTGACAAATGTGGCAC
GUIDES_sg1753	AAGCGCCACAGCCTCAAACG
GUIDES_sg1754	GAGACTACAGGTTTGGAAGG
GUIDES_sg1755	TGTAACAGGCATTCGCATCG
GUIDES_sg1756	TTATGCGAAAAATGTCGGGA
GUIDES_sg1757	TGGTTTGTCAACAGTGACCC
GUIDES_sg1758	GATTGCACCAATGAAGCCGA
GUIDES_sg1759	ACTGAGACTACAGGTTTGGA
GUIDES_sg1760	TTGTCAAGCCAGACTTATAG
GUIDES_sg1761	CAAGCATCTGGGGTCCACAG
GUIDES_sg1762	TGGTTGCAGTCTAGCGACCA
GUIDES_sg1763	TGGAAATGCTCCCAAGAGGG
GUIDES_sg1764	GTGGTGGAAATGCTCCCAAG
GUIDES_sg1765	GCCAGACGTCCTCGCTGTGG
GUIDES_sg1766	CTCTCCTTCTTCGCCCTCTG
GUIDES_sg1767	GGGTCCACAGAGGGCGAAGA
GUIDES_sg1768	GGAGACCTCCAATCACTCTC
GUIDES_sg1769	TCTTGTTGATCAAACCACCG
GUIDES_sg1770	GATCTTCGTACCAAGAGCAC
GUIDES_sg1771	GGTGACAGTGACATTGAAGG
GUIDES_sg1772	GCAGGATGGGGAATTTAGCA
GUIDES_sg1773	CTGGGAACGCCGAAGGTGGG
GUIDES_sg1774	CATTCACGTAAAAACTTGAC
GUIDES_sg1775	AGTACTGGGAACGCCGAAGG
GUIDES_sg1776	GTCCTGCTGATGGGCAAAGA
GUIDES_sg1777	TCATGGCAAAGTTCACCCGG
GUIDES_sg1778	AGTGGGCAGCAAGATCTACG
GUIDES_sg1779	GGCCAGTGATGGGATCATGG
GUIDES_sg1780	CCGGGTCACAGCAATGATGG
GUIDES_sg1781	GGACTACAAGAACATCTGCA
GUIDES_sg1782	CGTCAGGCCCACCTGTACCG
GUIDES_sg1783	CAAAATCGAGAATCATGAGG
GUIDES_sg1784	TGCCGACTTCCTGGTGACGG
GUIDES_sg1785	CAGAGAAGGGAATGATGACG
GUIDES_sg1786	AGTTGCTGGTATTGCCAGTG
GUIDES_sg1787	TTCCACTGACGAGCTGAAGG
GUIDES_sg1788	CCTCGGCCTGCTACACTGTG
GUIDES_sg1789	CTGGCAACTCTGATGTGGTG
GUIDES_sg1790	GAAGGGAATGATGACGCGGT
GUIDES_sg1791	CTACACTGTGAGGAACCTGA
GUIDES_sg1792	TCAGCTCGTCAGTGGAAGAC
GUIDES_sg1793	GGTTTGCGGCCATCTACAGG
GUIDES_sg1794	CTGGGGATCGTTATACATCG
GUIDES_sg1795	GGAAAACCTCATCCTACACA
GUIDES_sg1796	CAGCGCTGTAGTCCTTGTGT
GUIDES_sg1797	CCCCGCTTTAAGATTATTGG
GUIDES_sg1798	GCTGAAGATCCGTTCCAAGG
GUIDES_sg1799	TCTGTCACCTACGTGTGTGG
GUIDES_sg1800	CCAGGGCTGGTTCTCGATGG
GUIDES_sg1801	GTTCCGCACCCTGAAGCCAG
GUIDES_sg1802	ACTCCAGCTGGTGACGTACA
GUIDES_sg1803	ACCATCAGCCTGGTGATCCG
GUIDES_sg1804	GTACAAGGCGCAGCTTGAGC
GUIDES_sg1805	ACTCGCGCTCAGCCATCAGC
GUIDES_sg1806	TGGTGGCCTCGAGCTCCGGG
GUIDES_sg1807	GGTGATCCGCGGCACGCAGG
GUIDES_sg1808	GCGCCTTGTACGTCACCAGC
GUIDES_sg1809	AAGATGCACGATAGCAACAC
GUIDES_sg1810	ACACAAGAGGAAAAACTGGA
GUIDES_sg1811	GAAGAGAACAGGCCAGTGGG
GUIDES_sg1812	CGAAGAGAAAACCCACCCAC
GUIDES_sg1813	AATCCGTTCAAGCCCCAACA
GUIDES_sg1814	AGTGGCACGGTGGTGAAACA
GUIDES_sg1815	GCGTCGCTTTGTTCTAAGGA
GUIDES_sg1816	GGTGGTGAAACAAGGCTACC
GUIDES_sg1817	TGGGATGGGAACTCACGGTG
GUIDES_sg1818	GCTCTGTGATAACAGCGTGG
GUIDES_sg1819	CTGCAGTACATAGAGCGTGA
GUIDES_sg1820	TCAGCTCTGTGATAACAGCG
GUIDES_sg1821	GCAGCTCGTTAATGGTTGGG
GUIDES_sg1822	CATCTTCTGGATGAGGGAGG
GUIDES_sg1823	GTGGACTATTCGGACAAGTA
GUIDES_sg1824	TTAAGCAGCTCGTTAATGGT
GUIDES_sg1825	CTCAACAAGGACAACAATGG
GUIDES_sg1826	CATCTCAATCACCGACAGGG
GUIDES_sg1827	AGTGGTTTCCTCTCTCAACA
GUIDES_sg1828	TTTCTTCCGAACCCTCATAG
GUIDES_sg1829	CAGGGAGGAGTAGCCTGGTG
GUIDES_sg1830	ACCAGGCTACTCCTCCCTGT
GUIDES_sg1831	CAACAAAGAAAATAGCAGCA
GUIDES_sg1832	CAATGGAGGTGATCAGGTAG
GUIDES_sg1833	TGTCGCACTTGAGCTCACTG
GUIDES_sg1834	ATCCAAGAAAGCCAGCCCAG
GUIDES_sg1835	AGCGCGCACGAGCAGCACAG
GUIDES_sg1836	GCTGTGCTCAGGATGCCTGG
GUIDES_sg1837	AGTGCTTCGAGGCACACCAG
GUIDES_sg1838	GCGCTGCCAGCAATGCCAGG
GUIDES_sg1839	GCACTCAAAGCACCAGAAGT
GUIDES_sg1840	ACAGCGGCTTGGAACATCCT
GUIDES_sg1841	CCTCGGGAGGAAAAGCCAAG
GUIDES_sg1842	CTCCCCCTAGGAAATGAGGG
GUIDES_sg1843	TGCAGGACTCGGGGCCAAGG
GUIDES_sg1844	AAAAGCCAAGCGGCGCAAGG
GUIDES_sg1845	GTGCTTCCCATCCAGTGACT
GUIDES_sg1846	GAGAAAATTGCCCTTCCCCA
GUIDES_sg1847	AGTGTATACCATGAACAAGC
GUIDES_sg1848	AAAGCCTCCTAGTCACTGGA
GUIDES_sg1849	GGAGCAGAAAGGCAAGAAGG
GUIDES_sg1850	GCAAGACAAGAGCAGGGATG
GUIDES_sg1851	GCATATAGGCGGGAGCAGAA
GUIDES_sg1852	GGCCTCAGAGCAAAAGAAGA
GUIDES_sg1853	CAAAGACAAAAAAACAGACT
GUIDES_sg1854	GTCCTTCTTCTTTTGCTCTG
GUIDES_sg1855	TGATGAAGACGAAGAAAGGC
GUIDES_sg1856	CGGAAGAGCAAGACAAGAGC
GUIDES_sg1857	TGTGACATTTGTATTGCACG
GUIDES_sg1858	GCTGTTGAGCCATTTCAGAG
GUIDES_sg1859	CACGAGGAAGACCATACCCT
GUIDES_sg1860	CAAACTTGTCAAGCACATGT
GUIDES_sg1861	CTGCTTAAGGAGGCAAAACG
GUIDES_sg1862	AATAGAAGAACTGCTTAAGG
GUIDES_sg1863	GAAAACTAGAGCTGAAACAA
GUIDES_sg1864	AGCTGAAACAATGGGACCCA
GUIDES_sg1865	CCCCAACCCCCAGAGCACGG
GUIDES_sg1866	CATGCGGCGGGAACACAACG
GUIDES_sg1867	GACTGACCGGAAGCTCACCA
GUIDES_sg1868	TCAACGTTGTATGCTCCAGA
GUIDES_sg1869	GTCTGGAGCATACAACGTTG
GUIDES_sg1870	CACCACGTCCAATGACATTG
GUIDES_sg1871	GAGTGGATCCTGGAGACGGA
GUIDES_sg1872	GGATGACCCACTAAGTCGAC
GUIDES_sg1873	ACATCTTCAGTATTAGTGAG
GUIDES_sg1874	CCCAAAAAGGCAAAAGACGC
GUIDES_sg1875	CGATGATGCCGCAGAACAGG
GUIDES_sg1876	AGAAGGTGAAGAATATATGC
GUIDES_sg1877	ATGGCTGGGAATAAAGGAAG
GUIDES_sg1878	GAGGCTGTTGGATTTAGCAA
GUIDES_sg1879	AAGGCAAAAGACGCAGGCAA
GUIDES_sg1880	GTGCCACTGAAAACAGGAGA
GUIDES_sg1881	CCCAGAACTGGAGATTGACG
GUIDES_sg1882	GGAAGAGGAGATCCCAGAAC
GUIDES_sg1883	TGCCCCGGATCTTGTCCAGC
GUIDES_sg1884	GTCCAGCAGGCCAGAAATGA
GUIDES_sg1885	TGCTCAGCTTCTGCATGCCC
GUIDES_sg1886	GTGACGATGCCCGGGCTGCC
GUIDES_sg1887	GGCCTTCATTTCTGGCCTGC
GUIDES_sg1888	TCCACGTCAATCTCCAGTTC
GUIDES_sg1889	GGATCTTCCTCGGTGTCCTG
GUIDES_sg1890	CGACACCACCAGCAACACCT
GUIDES_sg1891	AGAAGGTACAGAGCCTCCGA
GUIDES_sg1892	TCCGTGCGCCGCATCCAGAG
GUIDES_sg1893	AGTTGGAGAGAGCTCGGACG
GUIDES_sg1894	GAGCTCGGACGAGGAGCCGG
GUIDES_sg1895	CAACGCCGCCCAAGAGCGCG
GUIDES_sg1896	TCCCGTGCACGCCGTGACGG
GUIDES_sg1897	AAACTACCTGGATTGTAGGG
GUIDES_sg1898	ACTGGGGCAAGACGACAGGG
GUIDES_sg1899	GCTGCCCACTGCATACACGA
GUIDES_sg1900	TTCCCCACAGGATTTCAACG
GUIDES_sg1901	CCGAGCAGATGAAATTTCAG
GUIDES_sg1902	AACATCAGTGAAGTTATCCA
GUIDES_sg1903	AAGTTATCCACGGGCTGCAC
GUIDES_sg1904	AACTTCACTGATGTTGAGAA
GUIDES_sg1905	TGAAATCAGAGCTACCTCGG
GUIDES_sg1906	AACTCAGGAAACTAACAAGG
GUIDES_sg1907	GGAGTTAGGGGACACCTCCG
GUIDES_sg1908	GGTTCAGCAGTGGAGCGTCG
GUIDES_sg1909	AGCGGAGACTGGTTCAGCAG
GUIDES_sg1910	CAGACCCAAATCGGACGGGG
GUIDES_sg1911	AGCTACGCGGTGCCCTCCTG
GUIDES_sg1912	CTCCACCGAGCGCCCGCAGG
GUIDES_sg1913	CAATGAGGTAGACGAAGAAG
GUIDES_sg1914	CTGAGTCAGCTACGGGCAAG
GUIDES_sg1915	TGAGGAAGCTGAGTCAGCTA
GUIDES_sg1916	GGAAGAGACGCCCCTGCTAA
GUIDES_sg1917	GATTTCGGAGCTGGTGTCTA
GUIDES_sg1918	GAAGAAGGAAGTTGTGGAAG
GUIDES_sg1919	CTTGGTGGTGATTTCGGAGC
GUIDES_sg1920	GAATGAGGAAAATGGGGAGC
GUIDES_sg1921	CATGTCGGAGAAAAGCGTGG
GUIDES_sg1922	GGAAGAAGAAGAAACTGCCG
GUIDES_sg1923	AGAGCGAAAGAAAGAAGTGG
GUIDES_sg1924	AACTGCCGAGGATGGAGAGG
GUIDES_sg1925	GCTGAAGAGAGCTGCCGAAG
GUIDES_sg1926	GAAGAAGAAACTGCCGAGGA
GUIDES_sg1927	GGAGAAAAGCGTGGAGGCAG
GUIDES_sg1928	CTTCTTTCTTTCGCTCTTTC
GUIDES_sg1929	CCACGTCAAGAAGATCCGCG
GUIDES_sg1930	GGGTGGCACCTTGTAGACCG
GUIDES_sg1931	CGCGCTGCTGGAGATCACCG
GUIDES_sg1932	GCAGAGCGTATCAAGCGCAG
GUIDES_sg1933	CCACGCTCTATATTGTCGAG
GUIDES_sg1934	GCTGACTCAAGCACAGCTGG
GUIDES_sg1935	GTCAACGTGAAGACCGTGCG
GUIDES_sg1936	CTCAGAAGAGCTGATCAAGT
GUIDES_sg1937	TTCTGGATAGGCATCATCTG
GUIDES_sg1938	GCCTCTCATGATCCTTGACG
GUIDES_sg1939	AGGCACCCGTGTGGTTGCTA
GUIDES_sg1940	GGTGGAGAGGGCATCTTCAC
GUIDES_sg1941	GATGGGCTGAAGCTGGGGTC
GUIDES_sg1942	ACCCGTGTGGTTGCTAAGGA
GUIDES_sg1943	TGCTAAGGATGGGCTGAAGC
GUIDES_sg1944	TGCGCAATCTGGTGCTCTTC
GUIDES_sg1945	TCTGTACGGGAAGGTCCTGA
GUIDES_sg1946	CGAGGGTCACAAACGTTGAG
GUIDES_sg1947	CCTGACGGATGAGCAGTACC
GUIDES_sg1948	CCACCAACCCAAGCAAGATG
GUIDES_sg1949	CCTGGCTTGGCTGCCGACTG
GUIDES_sg1950	GATCCAGGCCCCTCCTCAGT
GUIDES_sg1951	GGCTTGGCTGCCGACTGAGG
GUIDES_sg1952	GGCTCTGGAGCCGCGCCAGC
GUIDES_sg1953	GGGTGTTCCAGACCCAGGCA
GUIDES_sg1954	ACTCGTCGGCGAAGTCAGCG
GUIDES_sg1955	AACACTGGAAGAAGATGAAG
GUIDES_sg1956	GGGTCTTGTCCCTCCGCATG
GUIDES_sg1957	AGCGTGGGTGTTCCAGACCC
GUIDES_sg1958	GAACGATCTCCCAGAATGGA
GUIDES_sg1959	CCATCCGCCTCCTCATGCGG
GUIDES_sg1960	CTGAGAACGATCTCCCAGAA
GUIDES_sg1961	GACAAAGAGATCGTGCAGGA
GUIDES_sg1962	TCTCACCCTTCTGCACACAC
GUIDES_sg1963	GAGTTTGAGGAGGATCTGAC
GUIDES_sg1964	TGGCTGGACCCAGTGGATCG
GUIDES_sg1965	CATGGACTTCCAGGTTGGGA
GUIDES_sg1966	CACTTTTAGGAACTACATCA
GUIDES_sg1967	CAAGCTCCAGTGTGTGCAGA
GUIDES_sg1968	GCTCATCACCCTCGATCCAC
GUIDES_sg1969	GTCTAGTTGTCTCAGCACCG
GUIDES_sg1970	CGTGATTGGGAACAAATCAG
GUIDES_sg1971	TGAGGAACTGTCTCAGTAGG
GUIDES_sg1972	GAAACAAAAACGGGAGCGGG
GUIDES_sg1973	CTGAGATTGCCTGAAAATCT
GUIDES_sg1974	CAGGCAATCTCAGACGTGAT
GUIDES_sg1975	AGACTTGCTATAGATTTATC
GUIDES_sg1976	GAAATATGGCCGAGATTTTC
GUIDES_sg1977	GATCTTCCTACTGTGTGACA
GUIDES_sg1978	TGCGTGTCTCCATGCAGCTG
GUIDES_sg1979	GGTCCCGCTTCTTCACACAC
GUIDES_sg1980	AGCTGCATGGAGACACGCAC
GUIDES_sg1981	GTGCACATCAGCTTGCGAAA
GUIDES_sg1982	AACTCTGGCAGCTGCCTCGG
GUIDES_sg1983	AGCTGATGTGCACCGACAAG
GUIDES_sg1984	TGCCGAGTGAACCGAAACTC
GUIDES_sg1985	GTTCAAGACGCCGCCCTACG
GUIDES_sg1986	GGGCGGCGTCTTGAACACAA
GUIDES_sg1987	ATCTCCAGGTCCTCGTAGGG
GUIDES_sg1988	TCGCGAGGCAGGTACGTGAA
GUIDES_sg1989	CAAGTAGAGCTCCTCGCCAC
GUIDES_sg1990	AAGGAAAGCGGGCCGTGCAC
GUIDES_sg1991	GAAAGCGGGCCGTGCACCGG
GUIDES_sg1992	TGCCGAATTAACAAGGAAAG
GUIDES_sg1993	CAGTGAGCGAGTATCACTGG
GUIDES_sg1994	AAAGGAAAGTGTAAGCACAG
GUIDES_sg1995	ACAAAACTTGAATACGCCAG
GUIDES_sg1996	AGACTGCCCCATTACCTGGG
GUIDES_sg1997	CAGCATAATAAGCTGAGGTG
GUIDES_sg1998	GATTAGTATTGTAGCCGCAG
[truncated: 747 more rows]

## Sheet: Primer List
Supplementary Table 6: CRISPR Library Primer List
Primer	Sequence (5'-3')
1	ATCTTGTGGAAAGGACGAAACA
2	CTGTTTCCAGCATAGCTCTTAAAC
3	ACACGACGCTCTTCCGATCTNNNNNNNNNTGTGGAAAGGACGAAACACC
4	GTGACTGGAGTTCAGACGTGTGCTCTTCCGATCGTAATACGGTTATCCACGCGG
PCR2-501	AATGATACGGCGACCACCGAGATCTACACTATAGCCTACACTCTTTCCCTACACGACGCTCTTCCGATCT
PCR2-502	AATGATACGGCGACCACCGAGATCTACACATAGAGGCACACTCTTTCCCTACACGACGCTCTTCCGATCT
PCR2-503	AATGATACGGCGACCACCGAGATCTACACCCTATCCTACACTCTTTCCCTACACGACGCTCTTCCGATCT
PCR2-504	AATGATACGGCGACCACCGAGATCTACACGGCTCTGAACACTCTTTCCCTACACGACGCTCTTCCGATCT
PCR2-701	CAAGCAGAAGACGGCATACGAGATCGAGTAATGTGACTGGAGTTCAGACGTG
PCR2-702	CAAGCAGAAGACGGCATACGAGATTCTCCGGAGTGACTGGAGTTCAGACGTG
PCR2-703	CAAGCAGAAGACGGCATACGAGATAATGAGCGGTGACTGGAGTTCAGACGTG
PCR2-704	CAAGCAGAAGACGGCATACGAGATGGAATCTCGTGACTGGAGTTCAGACGTG
PCR2-705	CAAGCAGAAGACGGCATACGAGATTTCTGAATGTGACTGGAGTTCAGACGTG
PCR2-706	CAAGCAGAAGACGGCATACGAGATACGAATTCGTGACTGGAGTTCAGACGTG
PCR2-707	CAAGCAGAAGACGGCATACGAGATAGCTTCAGGTGACTGGAGTTCAGACGTG
PCR2-708	CAAGCAGAAGACGGCATACGAGATGCGCATTAGTGACTGGAGTTCAGACGTG
PCR2-709	CAAGCAGAAGACGGCATACGAGATCATAGCCGGTGACTGGAGTTCAGACGTG
PCR2-710	CAAGCAGAAGACGGCATACGAGATTTCGCGGAGTGACTGGAGTTCAGACGTG
PCR2-711	CAAGCAGAAGACGGCATACGAGATGCGCGAGAGTGACTGGAGTTCAGACGTG
PCR2-712	CAAGCAGAAGACGGCATACGAGATCTATCGCTGTGACTGGAGTTCAGACGTG
